# Supplementary material for: (E)-1-Benzyl­idene-2,2-diphenyl­hydrazine
Source: Acta Crystallogr Sect E Struct Rep Online. 2012 Jan 18;68(Pt 2):o434. doi: 10.1107/S1600536812000657 (PMC3275191; doi:10.1107/S1600536812000657)
Supplement: Supplementary file 1 [file e-68-0o434-sup1.cif]

##############################################################################
#                                                                            #
# This CIF contains the data in a paper accepted for publication in          #
# Acta Crystallographica Section E. It conforms to the requirements of       #
# Notes for Authors for Acta Crystallographica Section E, and has been       #
# peer reviewed under the auspices of the IUCr Commission on Journals.       #
#                                                                            #
# Full details of the Crystallographic Information File format               #
# are given in the paper "The Crystallographic Information File (CIF):       #
# a New Standard Archive File for Crystallography" by S. R. Hall, F. H.      #
# Allen and I. D. Brown [Acta Cryst. (1991), A47, 655-685].                  #
#                                                                            #
# The current version of the core CIF dictionary is obtainable from          #
# ftp://ftp.iucr.org/pub/cif_core.dic.                                       #
#                                                                            #
# Software is freely available for graphical display of the structure(s)     #
# in this CIF. For information consult the CIF software page                 #
# http://www.iucr.org/resources/cif/software.                                #
#                                                                            #
# This file may be used for bona fide research purposes within the           #
# scientific community so long as proper attribution is given to the journal # 
# article from which it was obtained.                                        #
#                                                                            #
##############################################################################
data_global
_audit_creation_method     'WinGX routine CIF_UPDATE'
_journal_date_recd_electronic     2012-01-04
_journal_date_accepted     2012-01-07
_journal_name_full     'Acta Crystallographica, Section E'
_journal_year     2012
_journal_volume     68
_journal_issue      2
_journal_page_first     o434
_journal_page_last     o434
_journal_paper_category     QO
_journal_paper_doi     10.1107/S1600536812000657
_journal_coeditor_code     IS5046
_publ_contact_author_name     'Dr. A. Mendoza'
_publ_contact_author_address
;
Centro de Qu\'imica
ICUAP
Benem\'erita Universidad Aut\'onoma de Pueba
Puebla, Puebla
Mexico
;
_publ_contact_author_email     angel.mendoza.m@gmail.com
_publ_contact_author_fax     '+52 222 229 55 00 ext 7397'
_publ_contact_author_phone     '+52 222 229 55 00 ext 7297'
_publ_section_title
;
(<i>E</i>)-1-Benzylidene-2,2-diphenylhydrazine
;
loop_
    _publ_author_name
    _publ_author_address
    'Mendoza, Angel'
;
Centro de Qu\'imica
Instituto de Ciencias
Benem\'erita Universidad Aut\'onoma de Puebla
Puebla, Pue
Mexico
;
    'Ruth Mel\'endrez-Luevano'
;
Facultad de Ciencias Qu\'imicas
Benem\'erita Universidad Aut\'onoma de Puebla
Puebla, Pue
Mexico
;
    'Blanca M. Cabrera-Vivas'
;
Facultad de Ciencias Qu\'imicas
Benem\'erita Universidad Aut\'onoma de Puebla
Puebla, Pue
Mexico
;
    'Lozano-M\'arquez, Claudia D.'
;
Facultad de Ciencias Qu\'imicas
Benem\'erita Universidad Aut\'onoma de Puebla
Puebla, Pue
Mexico
;
    'Carranza, Vladimir'
;
Centro de Qu\'imica
Instituto de Ciencias
Benem\'erita Universidad Aut\'onoma de Puebla
Puebla, Pue
Mexico
;
data_I
_chemical_name_systematic
;
(<i>E</i>)-1-Benzylidene-2,2-diphenylhydrazine
;
_chemical_formula_moiety     'C19 H16 N2'
_chemical_formula_sum     'C19 H16 N2'
_chemical_formula_iupac     'C19 H16 N2'
_chemical_formula_weight     272.34
_space_group_crystal_system     triclinic
_space_group_name_H-M_alt     'P -1'
_space_group_name_Hall     '-P 1'
loop_
    _space_group_symop_operation_xyz
    'x, y, z'
    '-x, -y, -z'
_cell_length_a     10.283(3)
_cell_length_b     10.558(3)
_cell_length_c     16.409(5)
_cell_angle_alpha     75.70(4)
_cell_angle_beta     85.40(2)
_cell_angle_gamma     63.403(15)
_cell_volume     1542.6(8)
_cell_formula_units_Z     4
_cell_measurement_reflns_used     41
_cell_measurement_theta_min     4.3
_cell_measurement_theta_max     12.57
_cell_measurement_temperature     298(2)
_exptl_crystal_description     prism
_exptl_crystal_colour     colorless
_exptl_crystal_size_max     0.5
_exptl_crystal_size_mid     0.4
_exptl_crystal_size_min     0.2
_exptl_crystal_density_diffrn     1.173
_exptl_crystal_density_method     'not measured'
_exptl_crystal_F_000     576
_exptl_absorpt_coefficient_mu     0.069
_exptl_absorpt_correction_type     psi-scan
_exptl_absorpt_process_details     '(North <i>et al.</i>, 1968)'
_exptl_absorpt_correction_T_min     0.9244
_exptl_absorpt_correction_T_max     0.97
_exptl_special_details
;
UV \l~max~ = 340.13 nm. FT IR
(film): (cm^-1^): 1586, 1490 n(C=N). ^1^H NMR (400 MHz, (CD~3~)~2~CO:
(d/p.p.m.): 7.64--7.62 (m, 2H), 7.48--7.44 (m, 4H), 7.36--7.33 (m, 2H),
7.28--7.18 (m, 8H). ^13^C NMR (400 MHz, (CD~3~)~2~CO: (d/ p.p.m.): 143.66,
136.26, 135.18, 129.87, 128.55, 128.11, 126.18, 124.58, 122.35. MS---EI:
m/<i>z</i> = 272 <i>M</i>^+^. C~19~H~16~N~2~.
;
_diffrn_ambient_temperature     298(2)
_diffrn_radiation_type     MoK\a
_diffrn_radiation_wavelength     0.71073
_diffrn_radiation_monochromator     graphite
_diffrn_measurement_device_type     'Siemens P4'
_diffrn_measurement_method     '2\q/\w scans'
_diffrn_reflns_number     9357
_diffrn_reflns_av_R_equivalents     0.0888
_diffrn_reflns_theta_min     2.22
_diffrn_reflns_theta_max     28.99
_diffrn_reflns_theta_full     28.99
_diffrn_measured_fraction_theta_max     0.984
_diffrn_measured_fraction_theta_full     0.984
_diffrn_reflns_limit_h_min     -1
_diffrn_reflns_limit_h_max     13
_diffrn_reflns_limit_k_min     -12
_diffrn_reflns_limit_k_max     13
_diffrn_reflns_limit_l_min     -22
_diffrn_reflns_limit_l_max     22
_diffrn_standards_number     3
_diffrn_standards_interval_count     97
_diffrn_standards_decay_%     1
_refine_special_details
;
Refinement of <i>F</i>^2^ against ALL reflections. The weighted <i>R</i>-factor
<i>wR</i> and goodness of fit <i>S</i> are based on <i>F</i>^2^, conventional
<i>R</i>-factors <i>R</i> are based on <i>F</i>, with <i>F</i> set to zero for
negative <i>F</i>^2^. The threshold expression of <i>F</i>^2^ >
2\s(<i>F</i>^2^) is used only for calculating <i>R</i>-factors(gt) <i>etc</i>.
and is not relevant to the choice of reflections for refinement.
<i>R</i>-factors based on <i>F</i>^2^ are statistically about twice as large
as those based on <i>F</i>, and <i>R</i>- factors based on ALL data will be
even larger.
;
_reflns_number_total     8060
_reflns_number_gt     4867
_reflns_threshold_expression     I>2\s(I)
_refine_ls_structure_factor_coef     Fsqd
_refine_ls_matrix_type     full
_refine_ls_R_factor_all     0.0964
_refine_ls_R_factor_gt     0.0561
_refine_ls_wR_factor_ref     0.176
_refine_ls_goodness_of_fit_ref     1.023
_refine_ls_restrained_S_all     1.023
_refine_ls_number_reflns     8060
_refine_ls_number_parameters     380
_refine_ls_number_restraints     0
_refine_ls_hydrogen_treatment     constr
_refine_ls_weighting_scheme     calc
_refine_ls_weighting_details
         'calc w=1/[\s^2^(Fo^2^)+(0.0803P)^2^+0.1084P] where P=(Fo^2^+2Fc^2^)/3'
_atom_sites_solution_hydrogens     geom
_atom_sites_solution_primary     direct
_atom_sites_solution_secondary     difmap
_refine_ls_shift/su_max     0
_refine_ls_shift/su_mean     0
_refine_diff_density_max     0.162
_refine_diff_density_min     -0.209
_refine_ls_extinction_method     SHELXL
_refine_ls_extinction_coef     0.019(3)
loop_
    _atom_type_symbol
    _atom_type_description
    _atom_type_scat_dispersion_real
    _atom_type_scat_dispersion_imag
    _atom_type_scat_source
    C C 0.0033 0.0016 'International Tables Vol C Tables 4.2.6.8 and 6.1.1.4'
    H H 0 0 'International Tables Vol C Tables 4.2.6.8 and 6.1.1.4'
    N N 0.0061 0.0033 'International Tables Vol C Tables 4.2.6.8 and 6.1.1.4'
_computing_data_collection     'XSCANS (Siemens, 1994)'
_computing_cell_refinement     'XSCANS (Siemens, 1994)'
_computing_data_reduction     'XSCANS (Siemens, 1994)'
_computing_structure_solution     'SIR2004 (Burla <i>et al.</i>, 2005)'
_computing_structure_refinement     'SHELXL97 (Sheldrick, 2008)'
_computing_molecular_graphics     'ORTEP-3  (Farrugia, 1997)'
_computing_publication_material     'WinGX (Farrugia, 1999)'
loop_
    _atom_site_type_symbol
    _atom_site_label
    _atom_site_fract_x
    _atom_site_fract_y
    _atom_site_fract_z
    _atom_site_U_iso_or_equiv
    _atom_site_adp_type
    _atom_site_calc_flag
    _atom_site_refinement_flags
    _atom_site_occupancy
    _atom_site_disorder_assembly
    _atom_site_disorder_group
    N N4 0.66701(13) 0.13335(14) 0.09112(8) 0.0577(3) Uani d . 1 . .
    C C20 0.63112(16) 0.02550(15) 0.23094(9) 0.0553(3) Uani d . 1 . .
    C C14 0.75034(16) 0.49413(16) 0.28985(10) 0.0599(4) Uani d . 1 . .
    C C33 0.71087(16) 0.25152(16) -0.04454(9) 0.0555(3) Uani d . 1 . .
    N N3 0.57712(13) 0.09670(16) 0.14774(8) 0.0648(3) Uani d . 1 . .
    N N1 0.74949(16) 0.36007(14) 0.51727(8) 0.0670(4) Uani d . 1 . .
    N N2 0.75818(14) 0.36776(13) 0.43264(8) 0.0593(3) Uani d . 1 . .
    C C32 0.61652(16) 0.21588(16) 0.01844(9) 0.0579(4) Uani d . 1 . .
    H H32 0.5178 0.2539 0.0055 0.069 Uiso calc R 1 . .
    C C7 0.78137(16) 0.22139(17) 0.57040(10) 0.0582(4) Uani d . 1 . .
    C C13 0.74545(17) 0.48540(17) 0.38070(10) 0.0617(4) Uani d . 1 . .
    H H13 0.7331 0.5653 0.4004 0.074 Uiso calc R 1 . .
    C C1 0.73689(17) 0.47714(16) 0.55251(9) 0.0575(4) Uani d . 1 . .
    C C38 0.65030(19) 0.34881(17) -0.12140(10) 0.0653(4) Uani d . 1 . .
    H H38 0.5501 0.3916 -0.1313 0.078 Uiso calc R 1 . .
    C C25 0.54528(17) -0.01815(17) 0.28984(10) 0.0636(4) Uani d . 1 . .
    H H25 0.4526 0 0.2739 0.076 Uiso calc R 1 . .
    C C3 0.8446(2) 0.5908(2) 0.61514(11) 0.0714(4) Uani d . 1 . .
    H H3 0.927 0.5924 0.6335 0.086 Uiso calc R 1 . .
    C C31 0.32350(18) 0.27985(18) 0.13879(11) 0.0672(4) Uani d . 1 . .
    H H31 0.3513 0.3366 0.1618 0.081 Uiso calc R 1 . .
    C C27 0.38484(17) 0.06357(17) 0.09176(10) 0.0609(4) Uani d . 1 . .
    H H27 0.4541 -0.0258 0.0833 0.073 Uiso calc R 1 . .
    C C15 0.75028(19) 0.61704(19) 0.23438(11) 0.0735(5) Uani d . 1 . .
    H H15 0.746 0.6933 0.255 0.088 Uiso calc R 1 . .
    C C37 0.7370(2) 0.38223(18) -0.18280(10) 0.0704(4) Uani d . 1 . .
    H H37 0.6947 0.449 -0.2332 0.084 Uiso calc R 1 . .
    C C6 0.60157(18) 0.58601(19) 0.56083(11) 0.0682(4) Uani d . 1 . .
    H H6 0.5189 0.5855 0.542 0.082 Uiso calc R 1 . .
    C C5 0.58795(19) 0.69641(19) 0.59711(12) 0.0734(5) Uani d . 1 . .
    H H5 0.4962 0.7695 0.603 0.088 Uiso calc R 1 . .
    C C24 0.5964(2) -0.08800(19) 0.37158(11) 0.0759(5) Uani d . 1 . .
    H H24 0.5381 -0.117 0.4103 0.091 Uiso calc R 1 . .
    C C19 0.75539(19) 0.38216(19) 0.25709(11) 0.0695(4) Uani d . 1 . .
    H H19 0.7548 0.2993 0.2932 0.083 Uiso calc R 1 . .
    C C34 0.86116(18) 0.1890(2) -0.03245(11) 0.0704(4) Uani d . 1 . .
    H H34 0.9044 0.125 0.0185 0.085 Uiso calc R 1 . .
    C C2 0.85940(18) 0.48028(18) 0.57871(10) 0.0652(4) Uani d . 1 . .
    H H2 0.9514 0.4085 0.5719 0.078 Uiso calc R 1 . .
    C C16 0.7566(2) 0.6266(2) 0.14858(12) 0.0849(6) Uani d . 1 . .
    H H16 0.757 0.7091 0.1119 0.102 Uiso calc R 1 . .
    C C36 0.8848(2) 0.3178(2) -0.17017(11) 0.0780(5) Uani d . 1 . .
    H H36 0.9432 0.3393 -0.2121 0.094 Uiso calc R 1 . .
    C C21 0.76949(18) -0.00257(19) 0.25626(11) 0.0687(4) Uani d . 1 . .
    H H21 0.8288 0.0257 0.218 0.082 Uiso calc R 1 . .
    C C26 0.42597(15) 0.14762(16) 0.12623(9) 0.0544(3) Uani d . 1 . .
    C C12 0.8288(2) 0.09859(18) 0.53921(11) 0.0715(4) Uani d . 1 . .
    H H12 0.8359 0.1065 0.4815 0.086 Uiso calc R 1 . .
    C C17 0.76235(19) 0.5146(2) 0.11706(12) 0.0821(6) Uani d . 1 . .
    H H17 0.7669 0.5212 0.0594 0.099 Uiso calc R 1 . .
    C C8 0.7669(2) 0.2061(2) 0.65620(11) 0.0803(5) Uani d . 1 . .
    H H8 0.7307 0.2881 0.6783 0.096 Uiso calc R 1 . .
    C C4 0.7097(2) 0.69792(19) 0.62438(11) 0.0704(4) Uani d . 1 . .
    H H4 0.7007 0.7717 0.6491 0.084 Uiso calc R 1 . .
    C C29 0.13758(18) 0.2447(2) 0.08227(11) 0.0707(4) Uani d . 1 . .
    H H29 0.0405 0.2776 0.0672 0.085 Uiso calc R 1 . .
    C C28 0.24001(18) 0.11309(19) 0.06995(11) 0.0687(4) Uani d . 1 . .
    H H28 0.2121 0.0566 0.0468 0.082 Uiso calc R 1 . .
    C C30 0.17860(18) 0.32819(19) 0.11703(12) 0.0748(5) Uani d . 1 . .
    H H30 0.1089 0.4172 0.1259 0.09 Uiso calc R 1 . .
    C C18 0.7613(2) 0.3935(2) 0.17156(12) 0.0809(5) Uani d . 1 . .
    H H18 0.7646 0.318 0.1505 0.097 Uiso calc R 1 . .
    C C35 0.9464(2) 0.2210(2) -0.09511(12) 0.0847(6) Uani d . 1 . .
    H H35 1.0469 0.1766 -0.0866 0.102 Uiso calc R 1 . .
    C C9 0.8057(3) 0.0704(2) 0.70945(12) 0.0894(6) Uani d . 1 . .
    H H9 0.7979 0.0617 0.7672 0.107 Uiso calc R 1 . .
    C C11 0.8656(2) -0.0360(2) 0.59365(14) 0.0867(6) Uani d . 1 . .
    H H11 0.8983 -0.1181 0.5719 0.104 Uiso calc R 1 . .
    C C10 0.8554(2) -0.0514(2) 0.67862(13) 0.0843(6) Uani d . 1 . .
    H H10 0.8816 -0.1428 0.7147 0.101 Uiso calc R 1 . .
    C C22 0.8179(2) -0.0727(2) 0.33864(13) 0.0862(6) Uani d . 1 . .
    H H22 0.9104 -0.0914 0.3552 0.103 Uiso calc R 1 . .
    C C23 0.7331(2) -0.1152(2) 0.39642(12) 0.0864(6) Uani d . 1 . .
    H H23 0.7672 -0.162 0.4517 0.104 Uiso calc R 1 . .
loop_
    _atom_site_aniso_label
    _atom_site_aniso_U_11
    _atom_site_aniso_U_22
    _atom_site_aniso_U_33
    _atom_site_aniso_U_12
    _atom_site_aniso_U_13
    _atom_site_aniso_U_23
    N4 0.0519(7) 0.0667(7) 0.0524(7) -0.0265(6) 0.0002(5) -0.0097(6)
    C20 0.0544(8) 0.0515(8) 0.0517(8) -0.0179(6) -0.0030(6) -0.0077(6)
    C14 0.0514(8) 0.0574(8) 0.0584(9) -0.0166(7) 0.0011(6) -0.0067(7)
    C33 0.0595(9) 0.0565(8) 0.0510(8) -0.0257(7) -0.0009(6) -0.0126(6)
    N3 0.0496(7) 0.0842(9) 0.0530(7) -0.0297(6) -0.0034(5) -0.0017(6)
    N1 0.0903(10) 0.0572(7) 0.0514(7) -0.0310(7) -0.0002(6) -0.0116(6)
    N2 0.0620(7) 0.0589(7) 0.0521(7) -0.0234(6) 0.0010(5) -0.0113(6)
    C32 0.0521(8) 0.0631(9) 0.0534(8) -0.0224(7) -0.0034(6) -0.0095(7)
    C7 0.0593(8) 0.0601(9) 0.0571(8) -0.0301(7) -0.0006(6) -0.0091(7)
    C13 0.0643(9) 0.0572(9) 0.0596(9) -0.0240(7) 0.0009(7) -0.0124(7)
    C1 0.0635(9) 0.0561(8) 0.0517(8) -0.0261(7) 0.0016(6) -0.0115(6)
    C38 0.0677(10) 0.0621(9) 0.0566(9) -0.0222(8) -0.0035(7) -0.0090(7)
    C25 0.0591(9) 0.0626(9) 0.0599(9) -0.0218(7) -0.0001(7) -0.0084(7)
    C3 0.0724(11) 0.0759(11) 0.0749(11) -0.0423(9) -0.0052(8) -0.0122(9)
    C31 0.0669(10) 0.0660(10) 0.0701(10) -0.0274(8) -0.0015(8) -0.0211(8)
    C27 0.0580(9) 0.0611(9) 0.0576(9) -0.0205(7) 0.0024(7) -0.0153(7)
    C15 0.0702(10) 0.0670(10) 0.0708(11) -0.0260(8) 0.0032(8) -0.0037(8)
    C37 0.0917(13) 0.0649(10) 0.0504(9) -0.0339(9) 0.0007(8) -0.0076(7)
    C6 0.0591(9) 0.0722(10) 0.0738(10) -0.0273(8) -0.0021(8) -0.0203(8)
    C5 0.0656(10) 0.0679(10) 0.0817(12) -0.0226(8) 0.0110(8) -0.0257(9)
    C24 0.0823(12) 0.0702(10) 0.0585(10) -0.0261(9) 0.0047(8) -0.0026(8)
    C19 0.0743(11) 0.0676(10) 0.0586(9) -0.0260(8) -0.0003(8) -0.0112(8)
    C34 0.0635(10) 0.0920(12) 0.0564(9) -0.0396(9) -0.0037(7) -0.0069(8)
    C2 0.0569(9) 0.0624(9) 0.0690(10) -0.0230(7) 0.0023(7) -0.0100(7)
    C16 0.0705(11) 0.0873(13) 0.0689(11) -0.0267(10) 0.0016(9) 0.0129(10)
    C36 0.0918(13) 0.1001(13) 0.0590(10) -0.0592(11) 0.0123(9) -0.0182(9)
    C21 0.0595(9) 0.0724(10) 0.0663(10) -0.0281(8) -0.0115(7) -0.0008(8)
    C26 0.0475(7) 0.0624(8) 0.0484(7) -0.0225(6) 0.0000(6) -0.0077(6)
    C12 0.0849(12) 0.0635(10) 0.0661(10) -0.0344(9) 0.0062(8) -0.0133(8)
    C17 0.0622(10) 0.1023(15) 0.0548(10) -0.0176(10) -0.0015(7) -0.0085(10)
    C8 0.1113(15) 0.0789(12) 0.0610(10) -0.0526(11) 0.0066(9) -0.0146(9)
    C4 0.0890(12) 0.0679(10) 0.0635(10) -0.0412(9) 0.0080(8) -0.0203(8)
    C29 0.0521(9) 0.0836(11) 0.0682(10) -0.0246(8) -0.0039(7) -0.0132(9)
    C28 0.0672(10) 0.0787(11) 0.0669(10) -0.0358(9) -0.0051(8) -0.0193(8)
    C30 0.0588(10) 0.0677(10) 0.0801(12) -0.0104(8) 0.0022(8) -0.0215(9)
    C18 0.0795(12) 0.0866(12) 0.0641(11) -0.0241(10) -0.0019(9) -0.0201(9)
    C35 0.0685(11) 0.1229(16) 0.0691(11) -0.0526(11) 0.0020(9) -0.0135(11)
    C9 0.1234(17) 0.1000(15) 0.0604(10) -0.0717(14) -0.0005(10) -0.0010(10)
    C11 0.1050(15) 0.0634(11) 0.0913(15) -0.0409(10) 0.0075(11) -0.0116(10)
    C10 0.0920(13) 0.0766(12) 0.0842(13) -0.0506(11) -0.0073(10) 0.0103(10)
    C22 0.0771(12) 0.0893(13) 0.0755(12) -0.0306(10) -0.0280(10) 0.0063(10)
    C23 0.0938(14) 0.0823(12) 0.0595(10) -0.0260(11) -0.0161(10) 0.0041(9)
_geom_special_details
;
All s.u.'s (except the s.u. in the dihedral angle between two l.s. planes) are
estimated using the full covariance matrix. The cell s.u.'s are taken into
account individually in the estimation of s.u.'s in distances, angles and
torsion angles; correlations between s.u.'s in cell parameters are only used
when they are defined by crystal symmetry. An approximate (isotropic)
treatment of cell s.u.'s is used for estimating s.u.'s involving l.s. planes.
;
loop_
    _geom_bond_atom_site_label_1
    _geom_bond_atom_site_label_2
    _geom_bond_site_symmetry_2
    _geom_bond_distance
    _geom_bond_publ_flag
    N4 C32 . 1.278(2) ?
    N4 N3 . 1.3681(18) ?
    C20 C25 . 1.390(2) ?
    C20 C21 . 1.393(2) ?
    C20 N3 . 1.406(2) ?
    C14 C15 . 1.389(2) ?
    C14 C19 . 1.394(2) ?
    C14 C13 . 1.469(2) ?
    C33 C34 . 1.391(2) ?
    C33 C38 . 1.395(2) ?
    C33 C32 . 1.458(2) ?
    N3 C26 . 1.4406(19) ?
    N1 N2 . 1.3689(18) ?
    N1 C7 . 1.413(2) ?
    N1 C1 . 1.441(2) ?
    N2 C13 . 1.279(2) ?
    C32 H32 . 0.93 ?
    C7 C12 . 1.379(2) ?
    C7 C8 . 1.380(2) ?
    C13 H13 . 0.93 ?
    C1 C6 . 1.375(2) ?
    C1 C2 . 1.380(2) ?
    C38 C37 . 1.377(2) ?
    C38 H38 . 0.93 ?
    C25 C24 . 1.377(2) ?
    C25 H25 . 0.93 ?
    C3 C4 . 1.368(3) ?
    C3 C2 . 1.384(2) ?
    C3 H3 . 0.93 ?
    C31 C26 . 1.376(2) ?
    C31 C30 . 1.386(2) ?
    C31 H31 . 0.93 ?
    C27 C26 . 1.382(2) ?
    C27 C28 . 1.384(2) ?
    C27 H27 . 0.93 ?
    C15 C16 . 1.385(3) ?
    C15 H15 . 0.93 ?
    C37 C36 . 1.368(3) ?
    C37 H37 . 0.93 ?
    C6 C5 . 1.384(2) ?
    C6 H6 . 0.93 ?
    C5 C4 . 1.371(3) ?
    C5 H5 . 0.93 ?
    C24 C23 . 1.377(3) ?
    C24 H24 . 0.93 ?
    C19 C18 . 1.377(2) ?
    C19 H19 . 0.93 ?
    C34 C35 . 1.374(2) ?
    C34 H34 . 0.93 ?
    C2 H2 . 0.93 ?
    C16 C17 . 1.380(3) ?
    C16 H16 . 0.93 ?
    C36 C35 . 1.373(3) ?
    C36 H36 . 0.93 ?
    C21 C22 . 1.381(2) ?
    C21 H21 . 0.93 ?
    C12 C11 . 1.380(3) ?
    C12 H12 . 0.93 ?
    C17 C18 . 1.372(3) ?
    C17 H17 . 0.93 ?
    C8 C9 . 1.379(3) ?
    C8 H8 . 0.93 ?
    C4 H4 . 0.93 ?
    C29 C28 . 1.369(2) ?
    C29 C30 . 1.379(3) ?
    C29 H29 . 0.93 ?
    C28 H28 . 0.93 ?
    C30 H30 . 0.93 ?
    C18 H18 . 0.93 ?
    C35 H35 . 0.93 ?
    C9 C10 . 1.365(3) ?
    C9 H9 . 0.93 ?
    C11 C10 . 1.364(3) ?
    C11 H11 . 0.93 ?
    C10 H10 . 0.93 ?
    C22 C23 . 1.368(3) ?
    C22 H22 . 0.93 ?
    C23 H23 . 0.93 ?
loop_
    _geom_angle_atom_site_label_1
    _geom_angle_atom_site_label_2
    _geom_angle_atom_site_label_3
    _geom_angle_site_symmetry_1
    _geom_angle_site_symmetry_3
    _geom_angle
    _geom_angle_publ_flag
    C32 N4 N3 . . 119.93(13) ?
    C25 C20 C21 . . 118.74(15) ?
    C25 C20 N3 . . 119.73(14) ?
    C21 C20 N3 . . 121.53(14) ?
    C15 C14 C19 . . 118.52(16) ?
    C15 C14 C13 . . 119.47(16) ?
    C19 C14 C13 . . 122.00(14) ?
    C34 C33 C38 . . 117.84(14) ?
    C34 C33 C32 . . 122.66(14) ?
    C38 C33 C32 . . 119.48(14) ?
    N4 N3 C20 . . 117.82(12) ?
    N4 N3 C26 . . 120.99(12) ?
    C20 N3 C26 . . 120.60(12) ?
    N2 N1 C7 . . 116.32(13) ?
    N2 N1 C1 . . 122.62(12) ?
    C7 N1 C1 . . 120.01(13) ?
    C13 N2 N1 . . 120.28(14) ?
    N4 C32 C33 . . 121.20(14) ?
    N4 C32 H32 . . 119.4 ?
    C33 C32 H32 . . 119.4 ?
    C12 C7 C8 . . 118.27(15) ?
    C12 C7 N1 . . 121.85(15) ?
    C8 C7 N1 . . 119.87(15) ?
    N2 C13 C14 . . 119.90(15) ?
    N2 C13 H13 . . 120.1 ?
    C14 C13 H13 . . 120.1 ?
    C6 C1 C2 . . 119.68(15) ?
    C6 C1 N1 . . 119.74(14) ?
    C2 C1 N1 . . 120.58(14) ?
    C37 C38 C33 . . 120.81(16) ?
    C37 C38 H38 . . 119.6 ?
    C33 C38 H38 . . 119.6 ?
    C24 C25 C20 . . 120.52(16) ?
    C24 C25 H25 . . 119.7 ?
    C20 C25 H25 . . 119.7 ?
    C4 C3 C2 . . 120.54(16) ?
    C4 C3 H3 . . 119.7 ?
    C2 C3 H3 . . 119.7 ?
    C26 C31 C30 . . 119.71(16) ?
    C26 C31 H31 . . 120.1 ?
    C30 C31 H31 . . 120.1 ?
    C26 C27 C28 . . 119.67(15) ?
    C26 C27 H27 . . 120.2 ?
    C28 C27 H27 . . 120.2 ?
    C16 C15 C14 . . 120.34(19) ?
    C16 C15 H15 . . 119.8 ?
    C14 C15 H15 . . 119.8 ?
    C36 C37 C38 . . 120.43(16) ?
    C36 C37 H37 . . 119.8 ?
    C38 C37 H37 . . 119.8 ?
    C1 C6 C5 . . 120.22(16) ?
    C1 C6 H6 . . 119.9 ?
    C5 C6 H6 . . 119.9 ?
    C4 C5 C6 . . 119.97(16) ?
    C4 C5 H5 . . 120 ?
    C6 C5 H5 . . 120 ?
    C23 C24 C25 . . 120.58(17) ?
    C23 C24 H24 . . 119.7 ?
    C25 C24 H24 . . 119.7 ?
    C18 C19 C14 . . 120.44(17) ?
    C18 C19 H19 . . 119.8 ?
    C14 C19 H19 . . 119.8 ?
    C35 C34 C33 . . 120.61(16) ?
    C35 C34 H34 . . 119.7 ?
    C33 C34 H34 . . 119.7 ?
    C1 C2 C3 . . 119.64(15) ?
    C1 C2 H2 . . 120.2 ?
    C3 C2 H2 . . 120.2 ?
    C17 C16 C15 . . 120.51(18) ?
    C17 C16 H16 . . 119.7 ?
    C15 C16 H16 . . 119.7 ?
    C37 C36 C35 . . 119.54(17) ?
    C37 C36 H36 . . 120.2 ?
    C35 C36 H36 . . 120.2 ?
    C22 C21 C20 . . 119.51(16) ?
    C22 C21 H21 . . 120.2 ?
    C20 C21 H21 . . 120.2 ?
    C31 C26 C27 . . 120.16(14) ?
    C31 C26 N3 . . 120.32(14) ?
    C27 C26 N3 . . 119.52(14) ?
    C7 C12 C11 . . 120.01(17) ?
    C7 C12 H12 . . 120 ?
    C11 C12 H12 . . 120 ?
    C18 C17 C16 . . 119.36(18) ?
    C18 C17 H17 . . 120.3 ?
    C16 C17 H17 . . 120.3 ?
    C9 C8 C7 . . 120.65(18) ?
    C9 C8 H8 . . 119.7 ?
    C7 C8 H8 . . 119.7 ?
    C3 C4 C5 . . 119.94(16) ?
    C3 C4 H4 . . 120 ?
    C5 C4 H4 . . 120 ?
    C28 C29 C30 . . 119.89(16) ?
    C28 C29 H29 . . 120.1 ?
    C30 C29 H29 . . 120.1 ?
    C29 C28 C27 . . 120.42(16) ?
    C29 C28 H28 . . 119.8 ?
    C27 C28 H28 . . 119.8 ?
    C29 C30 C31 . . 120.15(16) ?
    C29 C30 H30 . . 119.9 ?
    C31 C30 H30 . . 119.9 ?
    C17 C18 C19 . . 120.8(2) ?
    C17 C18 H18 . . 119.6 ?
    C19 C18 H18 . . 119.6 ?
    C36 C35 C34 . . 120.75(18) ?
    C36 C35 H35 . . 119.6 ?
    C34 C35 H35 . . 119.6 ?
    C10 C9 C8 . . 120.96(19) ?
    C10 C9 H9 . . 119.5 ?
    C8 C9 H9 . . 119.5 ?
    C10 C11 C12 . . 121.58(19) ?
    C10 C11 H11 . . 119.2 ?
    C12 C11 H11 . . 119.2 ?
    C11 C10 C9 . . 118.46(17) ?
    C11 C10 H10 . . 120.8 ?
    C9 C10 H10 . . 120.8 ?
    C23 C22 C21 . . 121.57(18) ?
    C23 C22 H22 . . 119.2 ?
    C21 C22 H22 . . 119.2 ?
    C22 C23 C24 . . 119.07(17) ?
    C22 C23 H23 . . 120.5 ?
    C24 C23 H23 . . 120.5 ?
loop_
    _geom_torsion_atom_site_label_1
    _geom_torsion_atom_site_label_2
    _geom_torsion_atom_site_label_3
    _geom_torsion_atom_site_label_4
    _geom_torsion_site_symmetry_1
    _geom_torsion_site_symmetry_2
    _geom_torsion_site_symmetry_3
    _geom_torsion_site_symmetry_4
    _geom_torsion
    _geom_torsion_publ_flag
    C32 N4 N3 C20 . . . . -170.05(14) ?
    C32 N4 N3 C26 . . . . 1.2(2) ?
    C25 C20 N3 N4 . . . . -177.82(13) ?
    C21 C20 N3 N4 . . . . 2.3(2) ?
    C25 C20 N3 C26 . . . . 10.9(2) ?
    C21 C20 N3 C26 . . . . -168.98(15) ?
    C7 N1 N2 C13 . . . . -172.96(14) ?
    C1 N1 N2 C13 . . . . -4.7(2) ?
    N3 N4 C32 C33 . . . . -177.21(13) ?
    C34 C33 C32 N4 . . . . 5.7(2) ?
    C38 C33 C32 N4 . . . . -176.26(14) ?
    N2 N1 C7 C12 . . . . 4.5(2) ?
    C1 N1 C7 C12 . . . . -164.03(15) ?
    N2 N1 C7 C8 . . . . -176.26(15) ?
    C1 N1 C7 C8 . . . . 15.2(2) ?
    N1 N2 C13 C14 . . . . -178.09(13) ?
    C15 C14 C13 N2 . . . . -173.94(15) ?
    C19 C14 C13 N2 . . . . 5.9(2) ?
    N2 N1 C1 C6 . . . . 88.2(2) ?
    C7 N1 C1 C6 . . . . -103.97(18) ?
    N2 N1 C1 C2 . . . . -92.37(19) ?
    C7 N1 C1 C2 . . . . 75.4(2) ?
    C34 C33 C38 C37 . . . . -0.5(2) ?
    C32 C33 C38 C37 . . . . -178.62(14) ?
    C21 C20 C25 C24 . . . . -0.1(2) ?
    N3 C20 C25 C24 . . . . 180.00(14) ?
    C19 C14 C15 C16 . . . . -0.6(2) ?
    C13 C14 C15 C16 . . . . 179.23(15) ?
    C33 C38 C37 C36 . . . . 1.5(3) ?
    C2 C1 C6 C5 . . . . -1.5(3) ?
    N1 C1 C6 C5 . . . . 177.89(15) ?
    C1 C6 C5 C4 . . . . 0.4(3) ?
    C20 C25 C24 C23 . . . . 0.3(3) ?
    C15 C14 C19 C18 . . . . 0.5(2) ?
    C13 C14 C19 C18 . . . . -179.39(16) ?
    C38 C33 C34 C35 . . . . -1.0(3) ?
    C32 C33 C34 C35 . . . . 177.06(16) ?
    C6 C1 C2 C3 . . . . 1.7(2) ?
    N1 C1 C2 C3 . . . . -177.69(14) ?
    C4 C3 C2 C1 . . . . -0.8(3) ?
    C14 C15 C16 C17 . . . . 0.3(3) ?
    C38 C37 C36 C35 . . . . -1.1(3) ?
    C25 C20 C21 C22 . . . . 0.0(3) ?
    N3 C20 C21 C22 . . . . 179.94(17) ?
    C30 C31 C26 C27 . . . . 0.3(2) ?
    C30 C31 C26 N3 . . . . 179.36(15) ?
    C28 C27 C26 C31 . . . . 0.0(2) ?
    C28 C27 C26 N3 . . . . -179.11(14) ?
    N4 N3 C26 C31 . . . . -87.86(19) ?
    C20 N3 C26 C31 . . . . 83.1(2) ?
    N4 N3 C26 C27 . . . . 91.25(19) ?
    C20 N3 C26 C27 . . . . -97.77(18) ?
    C8 C7 C12 C11 . . . . -2.4(3) ?
    N1 C7 C12 C11 . . . . 176.78(17) ?
    C15 C16 C17 C18 . . . . 0.2(3) ?
    C12 C7 C8 C9 . . . . 3.1(3) ?
    N1 C7 C8 C9 . . . . -176.16(17) ?
    C2 C3 C4 C5 . . . . -0.3(3) ?
    C6 C5 C4 C3 . . . . 0.5(3) ?
    C30 C29 C28 C27 . . . . -0.3(3) ?
    C26 C27 C28 C29 . . . . 0.0(3) ?
    C28 C29 C30 C31 . . . . 0.6(3) ?
    C26 C31 C30 C29 . . . . -0.6(3) ?
    C16 C17 C18 C19 . . . . -0.4(3) ?
    C14 C19 C18 C17 . . . . 0.0(3) ?
    C37 C36 C35 C34 . . . . -0.4(3) ?
    C33 C34 C35 C36 . . . . 1.5(3) ?
    C7 C8 C9 C10 . . . . -1.8(3) ?
    C7 C12 C11 C10 . . . . 0.6(3) ?
    C12 C11 C10 C9 . . . . 0.7(3) ?
    C8 C9 C10 C11 . . . . -0.1(3) ?
    C20 C21 C22 C23 . . . . -0.1(3) ?
    C21 C22 C23 C24 . . . . 0.3(3) ?
    C25 C24 C23 C22 . . . . -0.4(3) ?
loop_
    _geom_hbond_atom_site_label_D
    _geom_hbond_atom_site_label_H
    _geom_hbond_atom_site_label_A
    _geom_hbond_site_symmetry_A
    _geom_hbond_distance_DH
    _geom_hbond_distance_HA
    _geom_hbond_distance_DA
    _geom_hbond_angle_DHA
    C15 H15 Cg4 2_656 0.93 2.93 3.851(2) 171
    C22 H22 Cg2 1_645 0.93 2.88 3.788(3) 166
    C37 H37 Cg1 2_665 0.93 2.99 3.828(2) 150
