# Supplementary material for: (E)-1-Benzyl­idene-2,2-diphenyl­hydrazine
Source: Acta Crystallogr Sect E Struct Rep Online. 2012 Jan 18;68(Pt 2):o434. doi: 10.1107/S1600536812000657 (PMC3275191; doi:10.1107/S1600536812000657)
Supplement: Supplementary file 2 [file e-68-0o434-Isup2.hkl]

#
# h,k,l, Fc-squared, Fo-squared, sigma(Fo-squared) and status flag
#
data_I
_shelx_title ' PSI-2 in P-1'
_shelx_refln_list_code          4
_shelx_F_calc_maximum      177.93
_exptl_crystal_F_000       576.00
_reflns_d_resolution_high  0.7331
 
loop_
 _symmetry_equiv_pos_as_xyz
 'x, y, z'
 '-x, -y, -z'
 
_cell_length_a    10.2830
_cell_length_b    10.5580
_cell_length_c    16.4090
_cell_angle_alpha  75.696
_cell_angle_beta   85.397
_cell_angle_gamma  63.403
 
_shelx_F_squared_multiplier     1.000
 
loop_
 _refln_index_h
 _refln_index_k
 _refln_index_l
 _refln_F_squared_calc
 _refln_F_squared_meas
 _refln_F_squared_sigma
 _refln_observed_status
   1   0   0      375.24      370.76      4.70 o
   2   0   0    31657.51    35921.27    117.68 o
   3   0   0     1273.19     1283.97     21.51 o
   4   0   0      387.36      376.53     12.52 o
   5   0   0      449.60      469.52     13.13 o
   6   0   0      976.00     1001.49     18.23 o
   7   0   0       62.09       54.73      2.41 o
   8   0   0      228.30      216.30      6.85 o
   9   0   0        0.43        0.60      1.01 o
  10   0   0       73.68       64.79      3.02 o
  11   0   0       16.52       17.30      2.01 o
  12   0   0        7.08        5.43      1.81 o
 -12   1   0        4.07        5.83      2.21 o
 -11   1   0        0.06        0.60      1.61 o
 -10   1   0       12.01       12.87      1.81 o
  -9   1   0        3.47        4.02      1.01 o
  -8   1   0       17.78       14.48      1.21 o
  -7   1   0        3.14        3.02      0.80 o
  -6   1   0       58.31       57.55      2.21 o
  -5   1   0       40.11       46.48      2.01 o
  -4   1   0     2680.69     2929.11     34.05 o
  -3   1   0       13.44       14.48      0.60 o
  -2   1   0     2612.71     2733.89     30.01 o
  -1   1   0     2265.52     2203.07    163.18 o
   0   1   0        9.02       18.11      2.31 o
   1   1   0       16.73       19.37      1.11 o
   2   1   0     6720.39     6926.25     41.75 o
   3   1   0     2024.71     2086.69     27.00 o
   4   1   0     1555.26     1528.87     24.79 o
   5   1   0      800.16      832.60     18.24 o
   6   1   0      741.03      683.65     15.58 o
   7   1   0       16.74       16.49      1.21 o
   8   1   0      410.47      396.61      9.68 o
   9   1   0       37.95       32.59      1.61 o
  10   1   0       19.22       15.89      1.41 o
  11   1   0        0.89        1.01      2.01 o
  12   1   0        7.05        2.21      1.81 o
 -11   2   0        0.44        0.60      2.01 o
 -10   2   0       11.57       13.07      1.81 o
  -9   2   0       14.32       10.06      1.61 o
  -8   2   0       21.28       19.91      1.21 o
  -7   2   0       81.12       76.67      2.62 o
  -6   2   0       96.23      105.26      3.82 o
  -5   2   0      615.98      609.97     13.74 o
  -4   2   0      115.68      140.53      5.23 o
  -3   2   0     1523.32     1688.74     25.74 o
  -2   2   0      170.84      181.83      8.67 o
  -1   2   0       91.20       73.19      5.84 o
   0   2   0      865.86      799.17     89.15 o
   1   2   0      712.98      634.80     47.57 o
   2   2   0      448.78      376.18     10.35 o
   3   2   0       83.06       81.77      3.02 o
   4   2   0        0.06        0.20      0.40 o
   5   2   0      112.40      117.39      4.63 o
   7   2   0      296.57      290.85      9.47 o
   8   2   0      161.10      161.47      6.44 o
   9   2   0       50.98       40.24      1.61 o
  10   2   0       29.19       23.34      1.41 o
  11   2   0        8.81        6.44      1.41 o
  12   2   0        1.19        1.61      1.61 o
 -10   3   0        1.30        0.40      1.41 o
  -9   3   0        0.30        0.00      1.21 o
  -8   3   0        2.23        1.41      0.80 o
  -7   3   0       42.95       39.23      1.61 o
  -6   3   0       38.89       39.03      1.61 o
  -5   3   0       17.65       15.29      1.01 o
  -4   3   0       47.72       50.30      2.41 o
  -3   3   0       85.00      110.71      4.23 o
  -2   3   0        3.80        4.02      0.60 o
  -1   3   0        2.31        1.63      0.28 o
   0   3   0      844.93      828.84     64.04 o
   1   3   0      397.45      367.39     24.29 o
   2   3   0      520.56      480.22     12.78 o
   3   3   0      646.35      597.47     14.81 o
   4   3   0       89.07       80.54      3.02 o
   5   3   0        0.25        0.00      0.40 o
   6   3   0       18.07       15.09      1.01 o
   7   3   0       15.06       14.28      1.01 o
   8   3   0       10.52       11.06      1.21 o
   9   3   0        0.01        0.20      0.80 o
  10   3   0       26.32       26.55      1.41 o
  11   3   0        0.83        0.60      1.61 o
  12   3   0        1.49        1.81      2.21 o
  13   3   0        3.21        4.63      1.81 o
 -10   4   0        0.40        2.01      2.21 o
  -9   4   0        0.11       -1.81      2.21 o
  -8   4   0        9.73        6.44      1.61 o
  -7   4   0        0.07        0.20      0.80 o
  -6   4   0       12.97       15.09      1.21 o
  -5   4   0       31.01       26.55      1.61 o
  -4   4   0       26.97       26.96      1.21 o
  -3   4   0       23.58       31.99      1.81 o
  -2   4   0      105.27      107.91      4.23 o
  -1   4   0      975.32      976.66    124.57 o
   0   4   0      207.44      209.87      6.65 o
   1   4   0      597.80      544.13     38.09 o
   2   4   0      248.14      213.05      9.48 o
   3   4   0       27.55       27.36      1.41 o
   4   4   0       71.34       65.02      2.62 o
   5   4   0      205.23      210.79      9.27 o
   6   4   0      132.33      145.17      5.03 o
   7   4   0        4.98        8.85      1.01 o
   8   4   0        4.63        3.42      0.80 o
   9   4   0       31.49       30.18      1.41 o
  10   4   0        2.21        4.22      1.01 o
  11   4   0        1.76        0.60      0.80 o
  12   4   0       14.23       17.50      2.01 o
  13   4   0        6.46        5.43      2.01 o
  -9   5   0        3.67        2.61      1.81 o
  -8   5   0        0.33        1.61      1.61 o
  -7   5   0       11.38       12.67      1.61 o
  -6   5   0        3.30        4.83      1.01 o
  -5   5   0       14.28       15.49      1.21 o
  -4   5   0       19.58       21.93      1.21 o
  -3   5   0        2.39        4.22      1.01 o
  -2   5   0       24.13       29.97      1.41 o
  -1   5   0      111.53      111.59      8.46 o
   0   5   0       37.68       45.10      1.71 o
   1   5   0       33.46       24.77      3.12 o
   2   5   0        1.57        0.60      0.40 o
   3   5   0      247.55      220.37      9.68 o
   4   5   0       35.11       36.42      1.61 o
   5   5   0      543.15      555.06     14.35 o
   6   5   0        5.86        4.22      0.60 o
   7   5   0      111.23      103.66      3.62 o
   8   5   0      147.59      154.61      6.44 o
   9   5   0       28.18       30.38      1.61 o
  10   5   0       61.49       59.76      2.01 o
  11   5   0        0.32       -0.20      0.80 o
  12   5   0        3.74        6.64      1.81 o
  13   5   0        4.94        4.83      1.81 o
  -8   6   0        2.28        0.80      1.81 o
  -7   6   0        1.06        1.01      1.61 o
  -6   6   0       22.35       24.94      2.21 o
  -5   6   0       35.18       36.81      1.61 o
  -4   6   0       15.83       19.71      1.41 o
  -3   6   0       36.68       37.22      1.61 o
  -2   6   0       17.03       19.51      1.21 o
  -1   6   0      145.68      137.86     21.85 o
   0   6   0        0.08        1.06      0.48 o
   1   6   0      261.97      250.48     22.68 o
   2   6   0      368.73      311.10     10.89 o
   3   6   0      176.03      163.96      7.86 o
   4   6   0      137.49      128.06      4.63 o
   5   6   0      134.03      116.78      4.23 o
   6   6   0       74.34       82.11      3.02 o
   7   6   0      113.35      111.11      3.82 o
   8   6   0       17.11       19.31      1.21 o
   9   6   0       59.99       64.79      2.21 o
  10   6   0       28.71       31.18      1.41 o
  11   6   0        5.23        5.43      0.80 o
  12   6   0        0.28        2.21      1.41 o
  13   6   0        3.75        2.21      1.61 o
  -7   7   0        8.51       13.07      2.41 o
  -6   7   0        6.35        5.43      1.61 o
  -5   7   0        0.58        2.41      1.21 o
  -4   7   0       35.96       38.62      1.61 o
  -3   7   0        7.77        7.24      1.01 o
  -2   7   0      108.57      118.74      5.43 o
  -1   7   0       18.61       17.82      0.92 o
   0   7   0      257.91      266.16     31.43 o
   1   7   0       80.25       73.25      3.82 o
   2   7   0      480.57      401.83     11.50 o
   3   7   0      117.53      101.86      3.82 o
   4   7   0       33.54       31.79      1.21 o
   5   7   0      295.83      288.21      9.07 o
   6   7   0      106.69      107.28      3.82 o
   7   7   0        5.16        4.43      0.80 o
   8   7   0      151.57      159.24      6.04 o
   9   7   0      134.06      129.42      5.03 o
  10   7   0       19.53       23.33      1.41 o
  11   7   0        0.03       -1.01      1.21 o
  12   7   0        0.42        0.60      1.81 o
  13   7   0        0.13        2.61      1.81 o
  -6   8   0       16.21       18.71      2.41 o
  -5   8   0        0.48        0.60      1.81 o
  -4   8   0       35.38       35.81      2.41 o
  -3   8   0        6.40        7.44      1.01 o
  -2   8   0      103.52      132.22      4.63 o
  -1   8   0       70.71       74.05     13.78 o
   0   8   0      148.10      146.21     21.44 o
   1   8   0      266.20      268.77     23.87 o
   2   8   0      304.45      278.50      8.87 o
   3   8   0        2.76        1.81      0.80 o
   4   8   0      781.82      774.17     13.95 o
   5   8   0       58.43       59.36      2.41 o
   6   8   0       79.50       88.74      3.02 o
   7   8   0        0.36       -0.40      1.21 o
   8   8   0        6.79        6.44      1.01 o
   9   8   0        8.49       10.26      1.21 o
  10   8   0      124.69      140.48      4.03 o
  11   8   0        3.58        1.01      1.41 o
  12   8   0       24.49       25.75      2.41 o
  13   8   0        0.65        0.80      1.41 o
  -5   9   0        1.69        3.42      1.81 o
  -4   9   0       12.42       13.88      2.01 o
  -3   9   0        2.60        2.82      1.61 o
  -2   9   0       53.06       63.57      3.02 o
  -1   9   0       52.22       51.80      4.02 o
   0   9   0        6.37        7.51      1.11 o
   1   9   0       55.85       60.26      5.73 o
   2   9   0       11.79       14.48      1.21 o
   3   9   0       30.80       35.41      1.61 o
   4   9   0       14.84       15.89      1.21 o
   5   9   0       15.25       16.90      1.21 o
   6   9   0       12.92       14.28      1.21 o
   7   9   0       72.31       79.08      2.62 o
   8   9   0        0.09        1.41      0.80 o
   9   9   0       11.31       13.07      1.61 o
  10   9   0        3.80        2.41      1.61 o
  11   9   0        0.51        0.00      1.61 o
  12   9   0        4.01        5.83      1.81 o
  13   9   0        2.52        5.23      1.61 o
  -4  10   0        0.11       -1.61      2.21 o
  -3  10   0        8.81        8.45      1.61 o
  -2  10   0        1.24        0.40      1.21 o
  -1  10   0        4.44        4.72      1.31 o
   0  10   0       16.57       16.79      1.71 o
   1  10   0       14.62       16.22      0.85 o
   2  10   0       60.13       53.72      3.02 o
   3  10   0        8.89       10.26      1.01 o
   4  10   0       65.87       63.38      2.21 o
   5  10   0        4.59        6.03      0.80 o
   6  10   0        0.27        0.80      0.80 o
   7  10   0        8.40       10.46      1.21 o
   8  10   0        6.12        8.45      1.01 o
   9  10   0       14.05       15.29      2.01 o
  10  10   0        0.05       -0.60      1.81 o
  11  10   0        1.87        2.21      1.61 o
  12  10   0        0.76        0.60      1.61 o
  13  10   0        0.20        1.61      1.81 o
  -2  11   0        0.49        3.82      2.21 o
  -1  11   0        5.31        3.72      1.00 o
   0  11   0        1.94        0.95      0.97 o
   1  11   0        5.17        5.97      1.06 o
   2  11   0        0.01        0.80      1.01 o
   3  11   0        2.39        1.21      1.01 o
   4  11   0        1.20        0.20      0.60 o
   5  11   0        0.67        1.41      0.80 o
   6  11   0        2.24        2.01      0.60 o
   7  11   0       24.47       27.56      2.41 o
   8  11   0        0.56        1.41      1.41 o
   9  11   0       13.66       19.31      2.01 o
  10  11   0        0.31        0.60      1.21 o
  11  11   0        0.10       -0.20      1.41 o
  12  11   0        0.10        1.01      1.61 o
  -1  12   0        0.01       -0.65      1.26 o
   0  12   0        0.90        0.54      1.91 o
   1  12   0        0.00        1.33      1.01 o
   2  12   0        0.57        2.41      1.21 o
   3  12   0        1.56        1.01      1.41 o
   4  12   0        9.49        6.84      2.01 o
   5  12   0        2.20        1.41      1.21 o
   6  12   0        5.94        6.84      1.21 o
   7  12   0        2.61        2.01      1.61 o
   8  12   0        0.02       -0.80      1.61 o
   9  12   0        5.33        4.43      1.61 o
  10  12   0        0.57        1.41      1.41 o
  11  12   0        0.17       -0.20      1.81 o
   2  13   0        0.20       -0.20      1.41 o
   3  13   0        0.00        0.80      1.41 o
   4  13   0        6.57        7.24      1.81 o
   5  13   0        0.08        1.81      1.41 o
   6  13   0       15.85       17.90      2.01 o
   7  13   0        0.13       -0.80      1.41 o
   8  13   0        1.74        2.61      1.81 o
   9  13   0        0.01       -0.40      1.61 o
  10  13   0        0.33        1.61      1.41 o
  -9 -13   1        6.50        7.84      2.01 o
  -8 -13   1        1.84       -0.20      1.61 o
  -7 -13   1        1.79        2.82      2.21 o
  -6 -13   1        0.91       -0.40      1.41 o
  -5 -13   1       10.05       13.48      2.01 o
  -4 -13   1        0.03        0.60      1.61 o
  -3 -13   1        0.53        0.80      2.21 o
  -2 -13   1        3.01        2.61      1.61 o
 -11 -12   1        0.11        0.40      1.61 o
 -10 -12   1        0.43       -0.40      1.41 o
  -9 -12   1        1.98       -1.21      2.01 o
  -8 -12   1        0.15       -1.01      1.21 o
  -7 -12   1        0.10        0.40      1.61 o
  -6 -12   1        0.04        1.61      1.01 o
  -5 -12   1        5.39        3.82      1.41 o
  -4 -12   1        0.43        0.60      1.41 o
  -3 -12   1        0.41        0.40      1.81 o
  -2 -12   1        2.70        2.41      2.01 o
  -1 -12   1        1.77        1.89      1.01 o
   0 -12   1        0.04       -0.91      1.71 o
 -12 -11   1        0.29        0.00      1.61 o
 -11 -11   1        0.08        1.21      1.61 o
 -10 -11   1        0.01       -0.60      1.41 o
  -9 -11   1        2.01        5.03      1.41 o
  -8 -11   1        1.29        0.20      1.61 o
  -7 -11   1        3.69        4.63      1.61 o
  -6 -11   1        8.64        6.44      1.41 o
  -5 -11   1        6.12        5.63      1.41 o
  -4 -11   1        0.32       -0.80      1.21 o
  -3 -11   1       11.18        8.85      1.61 o
  -2 -11   1       10.56       10.66      1.61 o
  -1 -11   1        6.80        5.93      1.61 o
   0 -11   1        0.01       -0.30      0.85 o
   1 -11   1        3.08        3.22      1.56 o
   2 -11   1        0.86        2.41      2.41 o
 -13 -10   1        0.94        5.03      1.61 o
 -12 -10   1        0.08       -1.61      1.61 o
 -11 -10   1        0.37       -1.01      1.61 o
 -10 -10   1        8.25        8.45      2.01 o
  -9 -10   1        0.62        1.61      1.21 o
  -8 -10   1       17.02       17.70      1.21 o
  -7 -10   1        3.18        4.02      0.80 o
  -6 -10   1        0.14        0.20      1.01 o
  -5 -10   1        0.15        1.01      0.60 o
  -4 -10   1        9.65        8.65      1.01 o
  -3 -10   1        4.13        4.02      0.80 o
  -2 -10   1        3.46        3.42      0.80 o
  -1 -10   1       17.41       17.39      0.85 o
   0 -10   1        3.30        3.91      0.92 o
   1 -10   1        0.36        1.33      0.92 o
   2 -10   1        0.45        2.21      1.61 o
   3 -10   1        0.45       -1.61      1.81 o
   4 -10   1        3.23        1.61      1.81 o
 -13  -9   1        0.23        0.40      2.01 o
 -12  -9   1        3.82        2.41      1.61 o
 -11  -9   1        0.09        1.81      1.61 o
 -10  -9   1       12.23       14.88      1.61 o
  -9  -9   1        0.07        0.40      0.80 o
  -8  -9   1       20.65       20.72      1.21 o
  -7  -9   1        6.53        8.85      1.01 o
  -6  -9   1       40.02       37.42      1.41 o
  -5  -9   1        0.35        0.20      1.01 o
  -4  -9   1        0.25        0.00      0.60 o
  -3  -9   1       58.18       56.34      2.41 o
  -2  -9   1        4.50        4.02      0.80 o
  -1  -9   1        0.69        0.80      0.57 o
   0  -9   1        2.95        1.54      0.63 o
   1  -9   1       17.79       16.49      0.85 o
   2  -9   1        3.33        3.02      1.41 o
   3  -9   1        7.94        8.45      1.61 o
   4  -9   1       11.91       14.08      2.01 o
   5  -9   1        0.97        1.21      1.61 o
 -13  -8   1        0.44        1.01      2.21 o
 -12  -8   1        0.02       -0.40      1.41 o
 -11  -8   1        7.92       10.46      2.01 o
 -10  -8   1        0.56        0.60      0.80 o
  -9  -8   1        1.01        0.80      1.41 o
  -8  -8   1        0.02       -0.40      0.80 o
  -7  -8   1        8.43        6.64      1.01 o
  -6  -8   1        0.79        1.41      0.80 o
  -5  -8   1        9.47        7.44      0.80 o
  -4  -8   1      116.85      117.35      4.03 o
  -3  -8   1        0.00        0.80      0.80 o
  -2  -8   1       22.28       23.13      1.21 o
  -1  -8   1       10.65       11.07      2.72 o
   0  -8   1      102.72       95.81     12.98 o
   1  -8   1        0.50        0.70      0.70 o
   2  -8   1       53.75       57.94      1.81 o
   3  -8   1       16.88       17.30      1.21 o
   4  -8   1        6.87        7.24      1.61 o
   5  -8   1        2.53       -0.80      1.41 o
   6  -8   1        4.43        7.44      2.01 o
 -13  -7   1        0.16       -1.41      1.61 o
 -12  -7   1        2.15        2.41      1.41 o
 -11  -7   1        0.09        1.21      1.21 o
 -10  -7   1        6.01        6.44      1.01 o
  -9  -7   1        2.45        2.01      1.01 o
  -8  -7   1        6.38        4.83      0.80 o
  -7  -7   1       23.39       22.33      1.21 o
  -6  -7   1       51.09       53.32      2.01 o
  -5  -7   1        1.45        0.20      0.80 o
  -4  -7   1       75.98       78.28      3.02 o
  -3  -7   1        0.96        2.21      0.80 o
  -2  -7   1      119.57      108.90      4.03 o
  -1  -7   1        1.42        0.91      0.50 o
   0  -7   1       46.71       43.82      5.33 o
   1  -7   1       10.24        8.36      0.71 o
   2  -7   1      144.19      154.40      5.84 o
   3  -7   1        0.07        1.41      1.01 o
   4  -7   1       30.48       30.58      1.61 o
   5  -7   1        3.09        2.01      1.41 o
   6  -7   1        0.00        1.61      1.61 o
   7  -7   1        1.18        0.80      1.61 o
 -13  -6   1        0.02       -0.20      1.81 o
 -12  -6   1        1.16        0.20      1.41 o
 -11  -6   1        0.00       -0.80      1.21 o
 -10  -6   1        1.74        0.20      0.80 o
  -9  -6   1       14.33       17.50      1.21 o
  -8  -6   1      122.90      117.35      5.43 o
  -7  -6   1        1.72        1.01      0.60 o
  -6  -6   1       63.82       67.21      2.82 o
  -5  -6   1       39.11       34.61      1.61 o
  -4  -6   1      852.30      838.48     17.62 o
  -3  -6   1       72.63       65.61      2.82 o
  -2  -6   1      272.44      263.66      9.88 o
  -1  -6   1        2.83        5.98      2.01 o
   0  -6   1       80.59       98.79      6.44 o
   1  -6   1      133.28      125.24     16.00 o
   2  -6   1        2.22        0.80      0.80 o
   3  -6   1      203.89      231.58      7.25 o
   4  -6   1       37.49       41.44      1.81 o
   5  -6   1       69.70       69.82      2.21 o
   6  -6   1       23.49       20.12      2.21 o
   7  -6   1       12.61        9.86      1.61 o
   8  -6   1        2.75        3.42      1.81 o
 -13  -5   1        0.34        0.00      2.01 o
 -12  -5   1        2.89        5.63      1.61 o
 -11  -5   1        0.09        0.00      0.80 o
 -10  -5   1       24.85       25.15      1.41 o
  -9  -5   1      213.31      218.90      6.65 o
  -8  -5   1      519.47      519.99     11.10 o
  -7  -5   1       78.50       75.26      3.02 o
  -6  -5   1        2.35        3.42      0.60 o
  -5  -5   1       10.55       11.26      0.80 o
  -4  -5   1      714.52      678.92     15.99 o
  -3  -5   1      109.59      110.54      4.23 o
  -2  -5   1        5.02        6.03      0.60 o
  -1  -5   1        1.69        1.32      0.28 o
   0  -5   1       34.53       30.08      3.02 o
   1  -5   1       40.67       45.08      4.43 o
   2  -5   1        7.00        8.05      1.01 o
   3  -5   1       11.15       11.47      1.01 o
   4  -5   1        4.75        6.84      1.21 o
   5  -5   1       72.05       82.70      2.82 o
   6  -5   1        0.01       -0.60      0.80 o
   7  -5   1        6.12        6.84      2.01 o
   8  -5   1        1.94        3.82      2.01 o
   9  -5   1        0.27       -0.40      2.01 o
 -13  -4   1        2.57        0.00      2.21 o
 -12  -4   1        4.68        2.01      2.21 o
 -11  -4   1        7.67       10.46      1.41 o
 -10  -4   1       77.39       83.71      3.82 o
  -9  -4   1      173.00      200.73      6.64 o
  -8  -4   1        8.27        8.65      1.01 o
  -7  -4   1        0.40        1.61      0.80 o
  -6  -4   1      175.50      174.43      8.06 o
  -5  -4   1      122.21      118.00      4.43 o
  -4  -4   1       19.56       17.30      0.80 o
  -3  -4   1        5.96        6.64      0.60 o
  -2  -4   1        0.44        0.20      0.40 o
  -1  -4   1      211.32      213.84     28.93 o
   0  -4   1       59.79       61.62      7.04 o
   1  -4   1       13.46       11.69      1.61 o
   2  -4   1       27.01       29.98      1.21 o
   3  -4   1       77.75       99.42      3.82 o
   4  -4   1       25.74       33.60      1.41 o
   5  -4   1       19.10       17.70      1.21 o
   6  -4   1       39.68       38.83      1.61 o
   7  -4   1        2.35        2.61      0.80 o
   8  -4   1        0.07       -0.40      1.21 o
   9  -4   1        2.55        1.01      1.41 o
  10  -4   1        1.34        1.81      1.81 o
 -13  -3   1        2.94        5.03      2.41 o
 -12  -3   1        0.64        0.20      1.81 o
 -11  -3   1        0.21        0.40      1.01 o
 -10  -3   1        4.86        7.04      1.01 o
  -9  -3   1       30.17       26.76      1.61 o
  -8  -3   1       42.45       40.44      1.61 o
  -7  -3   1       14.16       14.08      1.01 o
  -6  -3   1      177.32      160.54      5.24 o
  -5  -3   1      786.62      776.75     17.63 o
  -3  -3   1      567.54      527.50     13.98 o
  -2  -3   1       26.89       24.75      1.01 o
  -1  -3   1      208.44      190.45     27.44 o
   0  -3   1       14.96       10.38      1.51 o
   1  -3   1       37.10       42.96      4.83 o
   2  -3   1        4.71        5.43      0.60 o
   3  -3   1      208.18      235.55      9.67 o
   4  -3   1       25.16       21.93      1.01 o
   5  -3   1      204.75      213.09      7.65 o
   6  -3   1       14.94       15.49      1.21 o
   7  -3   1       43.73       39.03      1.81 o
   8  -3   1        1.88        3.82      0.80 o
   9  -3   1        2.15        1.61      1.41 o
  10  -3   1        2.24        1.21      1.61 o
 -12  -2   1        2.10        3.22      1.61 o
 -11  -2   1        0.04       -1.61      1.61 o
 -10  -2   1        0.48        0.60      1.01 o
  -9  -2   1      109.91      117.74      3.42 o
  -8  -2   1       11.80       12.27      1.21 o
  -7  -2   1       27.07       31.58      1.21 o
  -6  -2   1      533.72      575.14     14.34 o
  -5  -2   1      148.24      142.61      5.04 o
  -4  -2   1      648.17      622.28     15.61 o
  -3  -2   1     1101.47     1015.65     18.81 o
  -2  -2   1     2453.24     2076.32     25.88 o
  -1  -2   1     6608.44     5939.71    784.11 o
   0  -2   1     4639.59     4221.56    565.43 o
   1  -2   1        4.95        5.09      0.91 o
   2  -2   1       36.96       49.50      2.21 o
   3  -2   1      375.96      434.69     13.12 o
   4  -2   1        0.65        1.61      0.60 o
   5  -2   1      125.16      127.84      4.83 o
   6  -2   1        9.42        8.25      1.01 o
   7  -2   1       63.80       64.39      2.21 o
   8  -2   1        3.01        2.61      1.01 o
   9  -2   1       23.78       19.71      1.81 o
  10  -2   1        1.78       -2.01      2.01 o
  11  -2   1        0.22        2.01      2.01 o
 -12  -1   1        2.26        4.63      1.81 o
 -11  -1   1       10.84       12.27      2.21 o
 -10  -1   1        3.51        3.42      0.80 o
  -9  -1   1        0.34        0.60      0.80 o
  -8  -1   1       49.16       44.26      1.81 o
  -7  -1   1        2.69        2.82      0.80 o
  -6  -1   1      116.75      127.24      4.83 o
  -5  -1   1      131.76      152.85      5.64 o
  -4  -1   1        0.58        0.40      0.40 o
  -3  -1   1      482.54      438.77     12.57 o
  -2  -1   1      131.73      123.46      5.85 o
  -1  -1   1     1586.20     1457.65    173.58 o
   0  -1   1     1171.31     1079.55    160.31 o
   1  -1   1     3553.76     3312.21    308.90 o
   2  -1   1       98.81      102.14      3.83 o
   3  -1   1      487.02      535.54     14.57 o
   4  -1   1      742.68      860.13     18.64 o
   5  -1   1        3.17        0.80      0.60 o
   6  -1   1       13.12       11.47      1.01 o
   7  -1   1      245.57      241.12      7.65 o
   8  -1   1        3.12        2.41      1.01 o
   9  -1   1        5.31        3.22      0.80 o
  10  -1   1        0.03        1.41      2.01 o
  11  -1   1        6.03        7.84      1.81 o
  12  -1   1        5.19        1.61      2.01 o
 -12   0   1        0.88       -1.61      1.61 o
 -11   0   1        2.93        4.22      1.81 o
 -10   0   1        0.38        0.60      1.21 o
  -9   0   1        5.17        5.03      1.01 o
  -8   0   1       20.40       18.51      1.21 o
  -7   0   1       31.79       30.18      1.41 o
  -6   0   1        5.77        5.83      0.80 o
  -5   0   1     1450.59     1509.82     24.24 o
  -4   0   1      193.16      193.10      9.47 o
  -3   0   1     6888.77     7226.35     53.56 o
  -2   0   1     5430.40     5491.80     39.74 o
  -1   0   1      171.92      195.97     11.64 o
   1   0   1      390.34      357.97     24.39 o
   2   0   1       96.35       99.56      3.63 o
   3   0   1      110.68      122.69      4.63 o
   4   0   1      946.42     1057.91     20.52 o
   5   0   1      814.58      805.27     17.42 o
   6   0   1      292.22      298.13     10.28 o
   7   0   1      256.36      246.20      8.26 o
   8   0   1      107.84       90.97      3.22 o
   9   0   1       63.42       61.17      2.01 o
  10   0   1        0.03        4.02      1.41 o
  11   0   1       11.08       13.28      2.21 o
  12   0   1        0.16        0.00      2.21 o
 -12   1   1        1.08        2.41      2.01 o
 -11   1   1        8.31        6.64      2.01 o
 -10   1   1        1.84        0.80      1.41 o
  -9   1   1       10.02        6.64      1.01 o
  -8   1   1        0.24       -0.60      0.60 o
  -7   1   1       92.22       93.18      3.42 o
  -6   1   1       23.87       23.94      1.21 o
  -5   1   1      438.11      430.55     12.92 o
  -4   1   1       11.40       14.08      0.80 o
  -3   1   1     3844.64     4134.72     40.64 o
  -2   1   1     2755.61     2853.52     31.13 o
  -1   1   1       77.64       76.30      2.00 o
   0   1   1      584.15      577.93     12.67 o
   1   1   1       74.18       69.92      2.14 o
   2   1   1     6457.41     6758.85     41.67 o
   3   1   1    12733.27    13445.97     73.57 o
   4   1   1     1553.10     1583.31     24.79 o
   5   1   1      916.38      984.63     20.09 o
   6   1   1      662.05      724.66     15.97 o
   7   1   1      124.07      115.35      4.03 o
   8   1   1      225.91      217.52      7.45 o
   9   1   1       86.45       81.70      2.82 o
  10   1   1       34.18       29.57      1.61 o
  11   1   1        9.27       10.26      2.21 o
  12   1   1        0.30        0.80      1.81 o
 -11   2   1        4.61        2.61      1.61 o
 -10   2   1        2.52       -1.01      1.41 o
  -9   2   1        4.28        4.83      1.41 o
  -8   2   1        0.01        0.20      0.80 o
  -7   2   1       32.77       32.19      1.61 o
  -5   2   1        6.06        9.86      1.01 o
  -4   2   1      314.93      333.79     11.29 o
  -3   2   1      223.33      252.41     10.48 o
  -2   2   1        1.96        3.02      0.60 o
  -1   2   1     6552.61     6216.84    421.88 o
   0   2   1     4386.09     4172.06    238.35 o
   1   2   1     5445.52     5118.83    311.14 o
   2   2   1      701.87      665.99     13.06 o
   3   2   1     1690.08     1718.01     24.37 o
   4   2   1     2826.27     2785.61     32.66 o
   5   2   1     2808.13     2822.19     34.10 o
   6   2   1       42.51       39.84      2.21 o
   7   2   1      429.77      386.35     11.30 o
   8   2   1      146.17      129.05      3.83 o
   9   2   1       50.54       46.88      1.81 o
  10   2   1       72.78       60.36      2.01 o
  11   2   1        7.33        6.64      1.81 o
  12   2   1        0.00       -1.41      1.41 o
 -10   3   1        5.03        1.81      2.41 o
  -9   3   1        3.61        3.22      1.61 o
  -8   3   1        7.79        7.04      1.01 o
  -7   3   1        4.26        3.02      0.80 o
  -6   3   1       32.94       34.40      1.41 o
  -5   3   1       26.48       25.15      1.21 o
  -4   3   1      365.01      430.82     12.51 o
  -3   3   1       74.76       81.92      3.22 o
  -2   3   1      321.75      352.58     11.71 o
  -1   3   1      115.92      111.91      9.27 o
   0   3   1      125.67      111.74      4.74 o
   1   3   1       64.48       60.27      3.12 o
   2   3   1      493.48      474.24     12.77 o
   3   3   1       64.05       61.20      2.42 o
   4   3   1       60.83       58.57      2.62 o
   5   3   1       25.98       34.00      1.61 o
   6   3   1      258.19      298.93     10.48 o
   7   3   1        0.17        1.21      0.60 o
   8   3   1       67.49       61.57      2.62 o
   9   3   1        6.12        4.83      1.01 o
  10   3   1       52.38       48.89      2.01 o
  11   3   1       20.33       19.11      2.01 o
  12   3   1        3.65        3.62      1.81 o
  13   3   1        3.60        0.40      1.81 o
 -10   4   1        0.37        1.01      2.01 o
  -9   4   1        3.76        4.43      1.81 o
  -8   4   1        2.83        1.21      1.61 o
  -7   4   1        0.94        1.61      0.80 o
  -6   4   1        4.71        4.02      1.01 o
  -5   4   1       29.13       26.76      1.41 o
  -4   4   1       18.88       18.31      1.21 o
  -3   4   1       50.71       55.53      1.81 o
  -1   4   1      179.39      194.42      6.05 o
   0   4   1       41.51       41.24      4.23 o
   1   4   1        1.56        2.43      0.28 o
   2   4   1       26.18       24.55      1.21 o
   3   4   1       22.72       18.51      0.80 o
   4   4   1      161.78      154.54      5.24 o
   5   4   1      133.83      134.73      4.83 o
   6   4   1        0.82        1.01      0.40 o
   7   4   1       22.48       24.54      1.21 o
   8   4   1       40.40       40.24      1.41 o
   9   4   1       46.41       51.30      2.01 o
  10   4   1       13.08       10.86      1.21 o
  11   4   1        2.83        2.41      0.80 o
  12   4   1        2.77        2.82      1.81 o
  13   4   1        0.30        0.60      2.21 o
  -9   5   1        0.33        2.01      1.81 o
  -8   5   1        1.62       -0.40      1.21 o
  -7   5   1        9.15        8.05      1.41 o
  -6   5   1        4.42        3.42      1.01 o
  -5   5   1       12.09       10.26      1.01 o
  -4   5   1       61.09       64.19      2.41 o
  -3   5   1        2.29        2.41      0.60 o
  -2   5   1        0.45        0.00      0.60 o
  -1   5   1       31.69       34.10      3.62 o
   0   5   1        8.42        7.83      0.50 o
   1   5   1      107.44      118.95     11.17 o
   2   5   1        1.05        2.01      0.40 o
   3   5   1      182.32      190.82      8.66 o
   4   5   1        4.83        5.43      0.60 o
   5   5   1      197.70      200.27      8.87 o
   6   5   1        3.78        6.24      0.80 o
   7   5   1       14.84       12.67      1.01 o
   8   5   1       61.53       66.60      2.82 o
   9   5   1       44.94       46.68      1.81 o
  10   5   1        4.41        4.43      1.01 o
  11   5   1       14.18       13.48      1.21 o
  12   5   1        0.51       -0.40      1.81 o
  13   5   1        1.54        2.82      1.81 o
  -8   6   1        9.91       11.06      2.01 o
  -7   6   1        0.15        1.61      1.41 o
  -6   6   1        5.97        7.64      1.61 o
  -5   6   1       21.74       20.32      1.41 o
  -4   6   1        0.69       -0.20      0.80 o
  -3   6   1        1.35        2.01      0.80 o
  -2   6   1       17.60       21.52      1.21 o
  -1   6   1       87.06       94.17      7.85 o
   0   6   1       53.51       51.33      6.74 o
   1   6   1        8.10        6.55      0.80 o
   2   6   1      183.12      158.54      7.86 o
   3   6   1       16.49       15.69      0.80 o
   4   6   1        4.30        3.22      0.60 o
   5   6   1       21.49       20.92      1.21 o
   6   6   1       47.04       43.06      1.81 o
   7   6   1        4.78        5.43      0.80 o
   8   6   1      108.88      109.09      3.62 o
   9   6   1      194.28      197.93      6.24 o
  10   6   1        6.20        6.24      1.01 o
  11   6   1        3.84        4.83      0.80 o
  12   6   1        0.00        0.20      1.21 o
  13   6   1        5.60        7.84      2.21 o
  -7   7   1        1.77        1.41      1.61 o
  -6   7   1        1.24        6.03      2.21 o
  -5   7   1        4.76        2.82      1.41 o
  -4   7   1       28.64       29.57      1.61 o
  -3   7   1       49.67       63.58      2.21 o
  -2   7   1      117.01      139.68      5.64 o
  -1   7   1       47.88       48.14      3.52 o
   0   7   1        9.18        6.41      1.31 o
   1   7   1        3.78        3.22      0.48 o
   2   7   1       16.39       14.48      1.01 o
   3   7   1       34.27       34.20      1.41 o
   4   7   1       87.49       81.11      3.42 o
   5   7   1      299.04      260.01      8.87 o
   6   7   1        5.39        4.63      0.80 o
   7   7   1       11.52       12.87      1.21 o
   8   7   1      100.33      100.43      3.42 o
   9   7   1      339.65      351.03      7.86 o
  10   7   1        0.97        0.60      0.80 o
  11   7   1        0.67        1.61      1.21 o
  12   7   1        1.97        4.02      2.01 o
  13   7   1       13.00       12.67      2.01 o
  -6   8   1        0.19        1.01      1.61 o
  -5   8   1       20.27       21.52      2.01 o
  -4   8   1       23.77       26.35      2.21 o
  -3   8   1       67.08       68.01      3.02 o
  -1   8   1      388.30      401.57     53.92 o
   0   8   1       67.60       65.79      9.76 o
   1   8   1      425.19      415.13     35.39 o
   2   8   1      221.37      204.24      7.65 o
   3   8   1      225.01      195.38      7.86 o
   4   8   1       15.13       12.47      1.41 o
   5   8   1       14.48       11.87      1.01 o
   6   8   1        6.68        6.64      0.80 o
   7   8   1       43.96       48.89      1.81 o
   8   8   1       54.40       55.33      2.01 o
   9   8   1      105.65      120.14      4.43 o
  10   8   1       15.52       17.30      1.41 o
  11   8   1        2.97        4.43      1.61 o
  12   8   1        3.28        4.83      1.81 o
  13   8   1        1.60        2.61      2.01 o
  -5   9   1        6.32        6.84      1.81 o
  -4   9   1        4.92        6.24      2.21 o
  -3   9   1       15.58       15.09      2.01 o
  -2   9   1        8.26        6.64      2.01 o
  -1   9   1       31.79       29.84      2.01 o
   0   9   1        0.42        0.30      0.91 o
   1   9   1       66.64       65.77      3.42 o
   2   9   1        2.75        0.60      0.80 o
   3   9   1       75.30       68.21      2.41 o
   4   9   1       13.13       12.27      1.21 o
   5   9   1      202.91      200.97      6.65 o
   6   9   1        7.62        6.44      1.01 o
   7   9   1      279.77      288.67      7.25 o
   8   9   1        4.58        3.62      1.21 o
   9   9   1       73.61       82.90      3.42 o
  10   9   1       11.36       12.47      1.81 o
  11   9   1        9.46        8.45      1.81 o
  12   9   1        2.56        4.83      1.61 o
  13   9   1        0.89       -1.61      2.01 o
  -4  10   1        4.02        6.64      2.21 o
  -3  10   1        0.00        1.01      1.61 o
  -2  10   1       10.35       11.47      2.01 o
  -1  10   1       23.50       19.95      3.42 o
   0  10   1       32.51       30.12      6.24 o
   1  10   1       93.49       93.22     11.97 o
   2  10   1        0.84        1.41      0.80 o
   3  10   1        0.40        0.80      0.80 o
   4  10   1       25.35       27.76      1.41 o
   5  10   1        0.08        1.61      1.01 o
   6  10   1       23.41       24.54      1.41 o
   7  10   1       68.49       70.42      2.21 o
   8  10   1       14.14       15.69      1.21 o
   9  10   1       88.88      100.81      3.22 o
  10  10   1        1.50        2.21      1.81 o
  11  10   1       15.51       17.70      2.01 o
  12  10   1        0.88        2.82      2.01 o
  13  10   1        1.97        3.62      2.01 o
  -2  11   1        0.76       -0.40      2.01 o
  -1  11   1        0.98        0.34      0.92 o
   0  11   1        0.50       -0.37      0.92 o
   1  11   1        0.47        2.10      0.92 o
   2  11   1        2.78        1.21      1.41 o
   3  11   1       13.38       13.48      1.01 o
   4  11   1       19.20       18.51      1.21 o
   5  11   1        6.16        4.02      0.80 o
   6  11   1        1.08        0.20      0.60 o
   7  11   1        5.76        5.63      1.41 o
   8  11   1       13.29       17.90      2.01 o
   9  11   1        1.29       -0.20      1.21 o
  10  11   1        0.09       -1.61      1.61 o
  11  11   1        0.36        0.00      2.01 o
  12  11   1        2.37        2.41      1.81 o
  -1  12   1        0.49        1.02      1.11 o
   0  12   1        2.02        1.91      1.71 o
   1  12   1        0.36        0.14      1.01 o
   2  12   1        0.92        1.81      1.41 o
   3  12   1        0.40       -1.21      1.21 o
   4  12   1        0.64        1.01      1.41 o
   5  12   1        0.10       -1.21      1.41 o
   6  12   1        5.84        8.85      1.61 o
   7  12   1        0.80        0.20      1.61 o
   8  12   1        0.21       -0.80      1.01 o
   9  12   1        1.04        0.60      1.81 o
  10  12   1        0.48        0.00      1.81 o
  11  12   1        0.01       -0.20      1.81 o
   2  13   1        0.66        0.40      1.41 o
   3  13   1        0.95        0.00      1.41 o
   4  13   1        2.59        2.21      1.41 o
   5  13   1        0.00        1.41      1.21 o
   6  13   1        0.43        2.01      1.41 o
   7  13   1        1.41        1.41      1.61 o
   8  13   1        0.94        0.40      1.41 o
   9  13   1        0.01        0.20      1.41 o
  10  13   1        1.76        2.41      1.61 o
  -9 -13   2        2.32        4.43      1.61 o
  -8 -13   2        1.52        2.01      2.01 o
  -7 -13   2        3.08        4.63      1.81 o
  -6 -13   2        1.29        1.81      1.61 o
  -5 -13   2        0.03       -0.20      1.41 o
  -4 -13   2        4.94        5.63      1.81 o
  -3 -13   2        0.98        2.82      1.41 o
 -11 -12   2        0.74        0.80      1.61 o
 -10 -12   2        0.23        0.20      1.41 o
  -9 -12   2        3.86        3.62      1.81 o
  -8 -12   2        0.12        1.61      1.41 o
  -7 -12   2        6.15        4.83      1.61 o
  -6 -12   2        2.38        3.42      1.41 o
  -5 -12   2        1.95        0.80      1.21 o
  -4 -12   2        0.03       -1.01      1.21 o
  -3 -12   2        0.00        0.60      1.41 o
  -2 -12   2        0.08       -1.01      1.41 o
  -1 -12   2        3.25        4.10      1.91 o
   0 -12   2        0.05        0.30      1.91 o
 -12 -11   2        2.90        3.42      2.01 o
 -11 -11   2        0.38        0.00      1.41 o
 -10 -11   2        1.76        3.02      1.41 o
  -9 -11   2        2.62        5.83      1.41 o
  -8 -11   2        1.61       -0.40      1.81 o
  -7 -11   2        3.47        4.83      1.61 o
  -6 -11   2        2.70        3.02      1.41 o
  -5 -11   2       31.78       37.22      2.21 o
  -4 -11   2        0.13       -0.40      1.41 o
  -3 -11   2        1.67        2.41      1.41 o
  -2 -11   2        1.01        0.00      1.61 o
  -1 -11   2        7.81        6.88      1.26 o
   0 -11   2        0.29        0.20      0.85 o
   1 -11   2        0.26       -0.28      1.15 o
   2 -11   2        0.36        1.01      1.81 o
 -12 -10   2        0.14        0.60      2.01 o
 -11 -10   2        2.09        2.01      1.81 o
 -10 -10   2        1.54        0.60      1.41 o
  -9 -10   2        0.12        0.20      1.21 o
  -8 -10   2       16.98       22.53      1.81 o
  -7 -10   2        0.54       -0.20      0.80 o
  -6 -10   2        4.91        5.03      0.80 o
  -5 -10   2        8.69        9.86      1.01 o
  -4 -10   2        5.12        5.23      0.80 o
  -3 -10   2        3.63        2.82      1.01 o
  -2 -10   2        0.97        0.00      0.60 o
  -1 -10   2       14.36       17.88      3.42 o
   0 -10   2        1.55       -0.20      1.01 o
   1 -10   2       12.03        9.88      1.91 o
   2 -10   2        0.68        1.01      1.41 o
   3 -10   2        0.01        1.01      1.81 o
 -13  -9   2        0.02       -0.40      1.41 o
 -12  -9   2        0.05       -1.61      1.61 o
 -11  -9   2        1.71        2.01      2.01 o
 -10  -9   2        1.99        1.21      1.81 o
  -9  -9   2        0.28       -0.80      0.80 o
  -8  -9   2        1.01       -0.20      0.80 o
  -7  -9   2        4.96        7.24      1.01 o
  -6  -9   2        8.36        8.45      1.01 o
  -5  -9   2        6.05        8.05      1.01 o
  -4  -9   2        2.13        3.22      0.80 o
  -3  -9   2        7.21        6.64      1.01 o
  -2  -9   2        1.57        1.41      0.80 o
  -1  -9   2       14.65       15.57      1.01 o
   0  -9   2       10.32       12.27      1.31 o
   1  -9   2        6.12        5.35      0.63 o
   2  -9   2        5.54        7.24      1.41 o
   3  -9   2        1.45       -0.40      1.81 o
   4  -9   2        0.05       -0.80      1.41 o
   5  -9   2        2.00        3.22      2.21 o
 -13  -8   2        4.44        6.03      1.81 o
 -12  -8   2        0.00        4.42      1.81 o
 -11  -8   2        0.01        1.01      1.01 o
 -10  -8   2        3.61        3.62      0.80 o
  -9  -8   2        5.94        6.64      1.01 o
  -8  -8   2       19.84       20.92      1.21 o
  -7  -8   2       10.35       14.88      1.21 o
  -6  -8   2        6.35        6.64      0.80 o
  -5  -8   2        0.62        0.20      0.60 o
  -4  -8   2       11.58       10.26      1.01 o
  -3  -8   2       19.24       17.70      1.21 o
  -2  -8   2        1.18        2.41      0.80 o
  -1  -8   2        7.90        8.47      0.71 o
   0  -8   2       41.04       40.23      4.63 o
   1  -8   2        6.30        7.18      1.71 o
   2  -8   2        1.59        2.01      0.80 o
   3  -8   2       29.58       36.21      2.21 o
   4  -8   2        0.13        0.00      1.41 o
   5  -8   2       32.27       37.22      2.62 o
   6  -8   2       16.17       18.51      2.61 o
 -13  -7   2        2.94        1.21      1.81 o
 -12  -7   2        0.44       -0.40      1.81 o
 -11  -7   2        2.90        2.21      1.81 o
 -10  -7   2       46.22       49.29      1.81 o
  -9  -7   2        7.06        6.84      1.01 o
  -8  -7   2       48.95       53.72      1.81 o
  -7  -7   2       10.57       11.47      1.01 o
  -6  -7   2       15.59       13.28      1.01 o
  -5  -7   2       88.75       84.73      3.22 o
  -4  -7   2       14.84       15.09      1.21 o
  -3  -7   2       12.47       13.88      1.01 o
  -2  -7   2       77.41       72.85      2.82 o
  -1  -7   2        5.68        6.15      0.63 o
   0  -7   2      116.98      126.50     12.28 o
   1  -7   2       19.71       20.88      3.52 o
   2  -7   2       12.66       13.48      1.21 o
   3  -7   2        1.77        1.61      1.01 o
   4  -7   2       18.22       20.32      1.41 o
   5  -7   2       14.37        9.05      2.21 o
   6  -7   2       14.92       15.09      2.01 o
   7  -7   2        0.05       -0.40      1.41 o
 -13  -6   2        0.12       -1.61      1.61 o
 -12  -6   2        2.01        2.61      1.61 o
 -11  -6   2        0.33       -1.01      1.01 o
 -10  -6   2       75.96       84.31      3.62 o
  -9  -6   2        1.92        2.61      1.01 o
  -8  -6   2        6.63        6.44      1.01 o
  -7  -6   2       45.83       52.71      2.21 o
  -6  -6   2        3.37        3.42      0.80 o
  -5  -6   2      260.61      245.25      8.87 o
  -4  -6   2       94.16       79.30      2.82 o
  -3  -6   2        1.48        1.81      0.60 o
  -2  -6   2       18.99       19.11      1.01 o
  -1  -6   2       56.67       56.34      6.44 o
   0  -6   2      359.66      363.31     42.95 o
   1  -6   2        1.13        0.43      0.50 o
   2  -6   2        0.02        0.00      1.01 o
   3  -6   2        3.30        4.43      1.01 o
   4  -6   2       54.58       57.54      2.01 o
   5  -6   2        8.24        7.64      1.01 o
   6  -6   2        1.19       -0.40      1.41 o
   7  -6   2        0.13        1.21      1.41 o
   8  -6   2        0.15       -0.40      1.41 o
 -13  -5   2        3.03        5.03      1.81 o
 -12  -5   2        2.79        1.41      2.01 o
 -11  -5   2        1.34        0.40      1.21 o
 -10  -5   2       17.20       15.09      1.21 o
  -9  -5   2       28.39       32.39      1.61 o
  -8  -5   2       92.86       96.20      3.42 o
  -7  -5   2       44.30       44.87      1.81 o
  -6  -5   2      168.37      165.13      7.65 o
  -5  -5   2      131.25      133.90      4.83 o
  -4  -5   2      118.23      108.52      3.83 o
  -3  -5   2      169.43      147.46      5.24 o
  -2  -5   2       16.73       13.68      0.80 o
  -1  -5   2      231.18      246.30     25.60 o
   0  -5   2       15.59       19.46      2.92 o
   1  -5   2      205.35      221.77     34.55 o
   2  -5   2       31.14       33.80      1.41 o
   3  -5   2       13.30       16.49      1.01 o
   4  -5   2       75.94       86.73      3.02 o
   5  -5   2        0.02        1.21      1.01 o
   6  -5   2       39.45       37.82      1.61 o
   7  -5   2       17.87       15.09      1.81 o
   8  -5   2        0.55       -0.20      1.41 o
   9  -5   2        0.56       -0.20      1.81 o
 -13  -4   2        2.88        3.22      1.81 o
 -12  -4   2        1.04        3.22      1.61 o
 -11  -4   2        6.21        9.25      1.61 o
 -10  -4   2        4.74        5.83      1.01 o
  -9  -4   2      139.56      137.68      5.43 o
  -8  -4   2       17.02       18.10      1.21 o
  -7  -4   2      252.30      248.43      9.07 o
  -6  -4   2       33.32       31.18      1.41 o
  -5  -4   2      135.31      141.77      4.83 o
  -4  -4   2       53.03       51.32      2.21 o
  -3  -4   2        6.41        4.63      0.60 o
  -2  -4   2        6.47        5.83      0.60 o
  -1  -4   2      187.04      173.08     21.67 o
   0  -4   2       20.32       18.23      2.41 o
   1  -4   2      183.37      170.31     25.79 o
   2  -4   2        1.88        2.41      0.60 o
   3  -4   2        1.48        1.61      0.60 o
   4  -4   2       29.74       34.80      1.61 o
   5  -4   2        1.84        3.82      1.21 o
   6  -4   2       17.13       21.93      1.61 o
   7  -4   2        5.21        3.62      0.80 o
   8  -4   2        0.14        2.21      1.41 o
   9  -4   2        6.23        3.02      2.41 o
  10  -4   2        0.42       -1.61      1.81 o
 -13  -3   2        2.17        3.42      2.21 o
 -12  -3   2        9.11       13.48      2.01 o
 -11  -3   2        0.31       -1.01      1.41 o
 -10  -3   2       52.63       41.04      1.61 o
  -9  -3   2        2.24        3.42      1.01 o
  -8  -3   2      507.28      485.66     10.90 o
  -7  -3   2      235.12      259.49      9.47 o
  -6  -3   2      153.41      163.72      7.85 o
  -5  -3   2      163.82      158.33      5.64 o
  -4  -3   2       38.30       40.65      1.61 o
  -3  -3   2      504.78      423.61     12.95 o
  -2  -3   2     2561.19     2185.57     27.46 o
  -1  -3   2      668.26      633.15     64.14 o
   0  -3   2      792.91      741.68     87.56 o
   1  -3   2      239.06      235.32     26.12 o
   2  -3   2        3.03        3.62      0.60 o
   3  -3   2      168.51      199.40      8.86 o
   4  -3   2        3.03        4.22      0.80 o
   5  -3   2      163.15      167.72      6.64 o
   6  -3   2       10.05        9.86      1.01 o
   7  -3   2       22.38       23.13      1.21 o
   8  -3   2        0.69        1.21      0.80 o
   9  -3   2        8.16        8.85      1.61 o
  10  -3   2        3.32        4.22      2.41 o
 -12  -2   2       21.51       23.13      2.62 o
 -11  -2   2        1.92       -1.61      1.81 o
 -10  -2   2        2.59        1.41      0.80 o
  -9  -2   2       10.96       12.27      1.21 o
  -8  -2   2        1.57        2.82      1.01 o
  -7  -2   2       32.25       32.19      1.41 o
  -6  -2   2      109.27      100.25      4.03 o
  -5  -2   2      223.90      202.97      9.27 o
  -4  -2   2      104.37      108.54      4.03 o
  -3  -2   2      232.85      204.22      8.88 o
  -2  -2   2     2828.54     2341.19     28.01 o
  -1  -2   2     2847.51     2691.91    389.26 o
   0  -2   2     2581.63     2414.80    330.08 o
   1  -2   2      259.40      247.62     29.07 o
   2  -2   2       70.08       81.12      3.42 o
   3  -2   2       64.15       67.82      3.02 o
   4  -2   2       18.28       20.32      1.01 o
   5  -2   2        4.74        6.64      0.80 o
   6  -2   2      171.67      182.83      7.05 o
   7  -2   2       11.78       13.28      1.21 o
   8  -2   2        0.47        1.41      0.80 o
   9  -2   2        9.69       12.67      1.61 o
  10  -2   2        3.23        4.83      2.21 o
  11  -2   2        5.74        7.44      2.41 o
 -12  -1   2        0.01        0.80      1.61 o
 -11  -1   2        0.01       -1.01      1.61 o
 -10  -1   2        2.25        0.20      1.01 o
  -9  -1   2       33.05       34.40      1.61 o
  -8  -1   2        8.43        9.45      1.01 o
  -7  -1   2       40.21       46.68      2.01 o
  -6  -1   2       33.02       35.61      1.61 o
  -5  -1   2      343.52      380.15     12.11 o
  -4  -1   2       24.78       26.36      1.01 o
  -3  -1   2       44.66       43.88      1.81 o
  -2  -1   2     1887.67     1739.53     21.69 o
  -1  -1   2     1178.41     1081.03    147.08 o
   0  -1   2        2.57        2.04      0.50 o
   1  -1   2     1111.18     1026.82    116.96 o
   2  -1   2      277.98      321.73     10.70 o
   3  -1   2       21.11       24.34      1.01 o
   4  -1   2      115.10      118.80      4.63 o
   5  -1   2        8.86       10.46      1.01 o
   6  -1   2        0.01       -0.60      0.60 o
   7  -1   2        4.05        2.21      1.01 o
   8  -1   2       28.23       26.96      1.41 o
   9  -1   2        1.79        0.20      0.80 o
  10  -1   2        2.08        2.01      1.81 o
  11  -1   2        4.67       12.07      2.21 o
 -12   0   2        0.29        1.21      2.01 o
 -11   0   2        3.13        5.23      2.01 o
 -10   0   2        0.64       -0.60      1.41 o
  -9   0   2       16.13       14.68      1.21 o
  -8   0   2        0.50        0.60      0.80 o
  -7   0   2       60.44       68.61      2.82 o
  -6   0   2       15.13       12.47      1.01 o
  -5   0   2        4.72        2.41      0.60 o
  -4   0   2       42.15       37.83      2.01 o
  -3   0   2      226.30      201.57      8.88 o
  -2   0   2       30.15       31.60      1.41 o
  -1   0   2        4.91        5.81      0.40 o
   0   0   2      308.51      285.91     31.84 o
   1   0   2       94.06       87.25      6.05 o
   2   0   2      562.47      607.12     13.41 o
   3   0   2       20.61       25.95      0.80 o
   4   0   2      944.61      963.08     19.70 o
   5   0   2       45.28       55.74      2.41 o
   6   0   2       31.97       35.61      1.61 o
   7   0   2        8.72        8.25      1.01 o
   8   0   2        1.35        1.61      0.80 o
   9   0   2       30.65       26.15      1.41 o
  10   0   2       25.13       23.94      2.01 o
  11   0   2        3.51        3.42      1.81 o
  12   0   2        5.06        3.22      2.01 o
 -12   1   2        0.56        0.40      2.01 o
 -11   1   2        0.42        0.80      1.61 o
 -10   1   2        0.07       -0.20      1.41 o
  -9   1   2        9.36        6.84      1.01 o
  -8   1   2       63.00       60.97      2.21 o
  -7   1   2       34.21       32.99      1.41 o
  -6   1   2        5.89        6.24      0.80 o
  -5   1   2       41.35       53.12      2.21 o
  -4   1   2       74.80       89.77      3.82 o
  -3   1   2      667.79      701.18     16.42 o
  -2   1   2       17.40       22.94      0.80 o
  -1   1   2      713.04      616.66      8.53 o
   0   1   2     1350.65     1285.88     43.65 o
   1   1   2     1737.08     1699.48     97.10 o
   2   1   2      175.95      183.93      7.27 o
   3   1   2      242.78      232.36      9.29 o
   4   1   2      952.92     1046.06     20.13 o
   5   1   2     1795.98     1971.93     27.40 o
   6   1   2       95.73      105.27      4.23 o
   7   1   2       84.29       70.64      2.82 o
   8   1   2        3.20        1.21      0.80 o
  10   1   2        1.36        0.20      0.80 o
  11   1   2        0.18        3.22      1.21 o
  12   1   2        2.08        3.42      2.41 o
 -11   2   2        2.10       -0.80      1.81 o
 -10   2   2        0.12        1.01      1.41 o
  -9   2   2        2.32        0.60      1.41 o
  -8   2   2       40.57       34.80      1.61 o
  -7   2   2       49.34       54.12      1.81 o
  -6   2   2      419.12      428.97     11.09 o
  -5   2   2       46.89       43.86      2.01 o
  -4   2   2       13.24       13.08      0.80 o
  -3   2   2     1373.12     1398.35     23.05 o
  -2   2   2       38.01       38.44      1.81 o
  -1   2   2     1496.88     1461.70     83.27 o
   0   2   2    28795.05    28418.06    556.26 o
   1   2   2     7337.00     7169.67    246.59 o
   2   2   2    10791.32    10837.41     58.72 o
   3   2   2     2923.03     3005.17     32.77 o
   4   2   2        2.45        2.61      0.40 o
   5   2   2     4612.40     4782.50     43.48 o
   6   2   2       45.83       46.88      1.81 o
   7   2   2      127.52      129.24      4.43 o
   8   2   2       10.42        6.64      1.01 o
   9   2   2        1.58        1.41      0.80 o
  10   2   2       25.36       26.96      1.41 o
  11   2   2        1.28        0.80      1.61 o
  12   2   2        8.19        5.43      2.01 o
 -10   3   2        0.68        1.01      1.61 o
  -9   3   2        0.58        1.01      1.41 o
  -8   3   2        4.47        4.43      0.80 o
  -7   3   2        0.01        0.40      0.80 o
  -6   3   2      105.79      101.23      3.42 o
  -5   3   2      116.64      112.32      4.03 o
  -4   3   2       39.45       49.90      1.81 o
  -3   3   2        9.78       13.88      0.80 o
  -2   3   2      276.21      294.11     10.69 o
  -1   3   2     1641.65     1677.10    142.76 o
   0   3   2     5468.20     5299.77    204.62 o
   1   3   2       79.21       76.22      9.16 o
   2   3   2      873.73      834.73     16.72 o
   3   3   2       24.18       20.32      0.80 o
   5   3   2        8.01        9.05      0.80 o
   6   3   2       44.56       36.82      1.21 o
   7   3   2       10.66       12.07      1.01 o
   8   3   2      146.70      140.32      6.04 o
   9   3   2        9.44        9.05      1.01 o
  10   3   2        0.95        0.60      0.80 o
  11   3   2       20.27       15.89      2.01 o
  12   3   2        4.74        7.24      2.01 o
  13   3   2        1.01       -0.80      1.81 o
 -10   4   2        0.22       -1.61      1.61 o
  -9   4   2        1.39        2.82      1.81 o
  -8   4   2        3.58        5.43      1.61 o
  -7   4   2       20.52       20.32      1.21 o
  -6   4   2       10.06        8.65      1.21 o
  -5   4   2      159.51      169.52      6.24 o
  -4   4   2       53.36       55.73      2.41 o
  -3   4   2      139.69      141.55      4.63 o
  -2   4   2       16.29       16.70      1.01 o
  -1   4   2       93.56      101.59     12.18 o
   0   4   2      143.78      135.25      4.33 o
   1   4   2      197.70      199.72     14.62 o
   2   4   2       40.10       36.83      1.81 o
   3   4   2      369.17      359.40     12.12 o
   4   4   2      121.98      111.98      4.43 o
   5   4   2      140.88      157.90      8.06 o
   6   4   2       62.19       58.16      2.62 o
   7   4   2       21.92       21.52      1.01 o
   8   4   2       23.95       22.93      1.21 o
   9   4   2        7.74        6.84      1.01 o
  10   4   2        0.82        0.60      0.80 o
  11   4   2        2.92        2.61      1.01 o
  12   4   2        1.45        1.61      1.41 o
  13   4   2        0.79        1.41      1.81 o
  -9   5   2        0.06        0.80      2.21 o
  -8   5   2        7.73        5.43      2.21 o
  -7   5   2        4.38        4.02      1.61 o
  -6   5   2        0.20        0.40      0.80 o
  -5   5   2        4.23        6.24      1.01 o
  -4   5   2        7.09        5.83      1.01 o
  -3   5   2       31.52       31.79      1.61 o
  -2   5   2       39.96       55.33      2.01 o
  -1   5   2       15.98       21.90      0.80 o
   0   5   2      252.23      264.35      7.06 o
   1   5   2      213.34      211.88     27.82 o
   2   5   2      765.26      681.49     16.42 o
   3   5   2      104.04      112.96      4.43 o
   4   5   2      227.50      236.24      9.68 o
   5   5   2        2.39        1.41      0.40 o
   6   5   2       65.05       62.99      2.82 o
   7   5   2       11.50        9.45      0.80 o
   8   5   2       83.00       79.89      3.02 o
   9   5   2        4.82        4.83      1.01 o
  10   5   2        0.73        0.00      1.01 o
  11   5   2        0.01       -0.40      0.80 o
  12   5   2        0.03       -0.60      1.61 o
  13   5   2        0.09        2.41      1.81 o
  -8   6   2        1.23       -1.61      1.61 o
  -7   6   2       11.68       10.26      2.01 o
  -6   6   2        6.87        5.23      1.41 o
  -5   6   2       36.80       38.63      1.61 o
  -4   6   2        5.71        5.03      1.01 o
  -3   6   2        2.34        2.82      1.01 o
  -2   6   2        9.45        9.86      1.01 o
  -1   6   2       20.77       18.67      2.31 o
   0   6   2       32.88       34.98      4.93 o
   1   6   2       88.46       90.63     11.07 o
   2   6   2      109.59      110.93      4.23 o
   3   6   2       28.70       31.59      1.41 o
   4   6   2       48.42       62.98      2.62 o
   5   6   2        0.01        0.20      0.60 o
   6   6   2       24.01       26.15      1.01 o
   7   6   2        3.62        3.82      0.80 o
   8   6   2        1.88        1.21      0.80 o
   9   6   2       20.60       21.73      1.41 o
  10   6   2       52.62       54.52      2.21 o
  11   6   2        0.01        0.20      0.80 o
  12   6   2        2.68        0.40      1.41 o
  13   6   2       14.60       19.91      2.21 o
  -7   7   2        2.61       -0.40      2.21 o
  -6   7   2        1.11       -0.40      1.41 o
  -5   7   2        0.59       -0.60      1.21 o
  -4   7   2        0.42        1.01      0.80 o
  -3   7   2        0.79        0.60      0.80 o
  -2   7   2        5.29        6.03      1.01 o
  -1   7   2        1.28        2.17      0.70 o
   0   7   2        1.48        2.17      0.48 o
   1   7   2       15.57       13.40      0.71 o
   2   7   2       10.79        8.25      0.80 o
   3   7   2       22.98       26.55      1.21 o
   4   7   2        8.19        7.64      0.80 o
   5   7   2       28.30       28.37      1.41 o
   6   7   2        0.74       -0.40      0.60 o
   7   7   2        9.06        8.85      1.01 o
   8   7   2       11.25       14.08      1.21 o
   9   7   2       80.78       90.15      3.02 o
  10   7   2        0.79        0.60      0.80 o
  11   7   2       24.22       24.74      2.21 o
  12   7   2        2.28        4.43      1.61 o
  13   7   2        2.31        1.01      1.81 o
  -6   8   2        1.50        0.00      1.61 o
  -5   8   2        3.55        4.83      1.81 o
  -4   8   2        4.53        5.23      2.41 o
  -3   8   2       42.43       41.84      1.61 o
  -2   8   2       19.56       21.72      1.61 o
  -1   8   2      189.82      176.69     29.20 o
   0   8   2       39.67       42.32      6.14 o
   1   8   2       31.61       26.51      4.12 o
   2   8   2       13.35        8.25      1.01 o
   3   8   2       40.49       38.02      1.61 o
   4   8   2        9.16        9.25      1.01 o
   5   8   2       17.90       13.68      1.01 o
   6   8   2        6.10        8.85      1.01 o
   7   8   2      264.43      262.69      8.26 o
   8   8   2       51.54       62.77      2.21 o
   9   8   2       63.51       70.62      2.01 o
  10   8   2       36.61       45.67      1.61 o
  11   8   2        0.04       -0.60      1.41 o
  12   8   2        0.53        0.80      1.61 o
  13   8   2        0.97        0.60      1.61 o
  -5   9   2        2.30        0.20      1.61 o
  -4   9   2        7.03        6.84      1.81 o
  -3   9   2        3.15        3.62      1.41 o
  -2   9   2        3.64        1.61      1.01 o
  -1   9   2        2.62        3.82      1.41 o
   0   9   2       26.47       26.15      1.11 o
   1   9   2       39.79       36.98      6.74 o
   2   9   2      336.20      293.21      7.46 o
   3   9   2       51.69       55.33      1.81 o
   4   9   2       74.38       72.44      2.41 o
   5   9   2      255.16      250.38      7.25 o
   6   9   2       18.01       14.28      1.21 o
   7   9   2       86.25       92.36      3.02 o
   8   9   2        2.12        1.41      1.01 o
   9   9   2       24.65       24.74      1.61 o
  10   9   2        0.55        0.20      0.80 o
  11   9   2        1.47       -1.61      2.01 o
  12   9   2        4.10        3.42      2.21 o
  13   9   2        3.74        6.64      1.81 o
  -4  10   2        7.27        7.24      1.81 o
  -3  10   2        2.93        2.41      1.61 o
  -2  10   2       43.39       46.47      3.22 o
  -1  10   2        0.00       -0.85      0.85 o
   0  10   2       13.71       11.31      1.71 o
   1  10   2        3.53        4.13      0.71 o
   2  10   2       17.84       14.48      1.21 o
   3  10   2        0.57        0.00      0.80 o
   4  10   2      304.29      284.66      6.65 o
   5  10   2        9.27        8.45      1.01 o
   6  10   2      127.72      120.36      4.43 o
   7  10   2       50.85       54.52      1.81 o
   8  10   2       10.49       10.06      1.21 o
   9  10   2      103.17      114.50      3.42 o
  10  10   2       10.39       11.26      1.61 o
  11  10   2        0.17        0.40      1.41 o
  12  10   2        1.44        0.80      1.81 o
  13  10   2        1.60        3.02      1.61 o
  -2  11   2        3.44        3.02      1.61 o
  -1  11   2        8.09        7.44      2.51 o
   0  11   2        0.09        0.49      1.15 o
   1  11   2        2.26        0.56      1.06 o
   2  11   2        0.69        0.40      1.01 o
   3  11   2        0.10       -0.60      0.60 o
   4  11   2        3.17        2.41      0.80 o
   5  11   2        2.84        3.02      0.80 o
   6  11   2        1.31        2.41      0.80 o
   7  11   2       13.62       15.49      1.01 o
   8  11   2        1.33        2.01      1.41 o
   9  11   2       11.94       14.48      2.01 o
  10  11   2        2.57        3.42      1.41 o
  11  11   2        1.84        0.40      2.01 o
  12  11   2        5.35        4.02      1.81 o
  -1  12   2        1.88        1.71      1.28 o
   0  12   2        0.01       -0.09      1.19 o
   1  12   2        1.96        2.47      1.45 o
   2  12   2        0.78       -1.21      1.61 o
   3  12   2        0.16       -0.80      1.61 o
   4  12   2        8.13        6.84      1.61 o
   5  12   2        3.68        3.82      1.41 o
   6  12   2        3.15        3.82      1.21 o
   7  12   2        1.89        1.21      1.41 o
   8  12   2        0.00        1.21      1.21 o
   9  12   2        1.81        4.63      1.41 o
  10  12   2        0.01        0.60      1.41 o
  11  12   2        0.10        0.20      2.01 o
   2  13   2        0.07        0.20      1.41 o
   3  13   2        0.02       -0.80      1.41 o
   4  13   2        0.03        0.60      1.21 o
   5  13   2        1.78        3.22      1.41 o
   6  13   2        0.16        0.40      1.61 o
   7  13   2        0.21       -0.20      1.01 o
   8  13   2        0.58       -0.40      1.21 o
   9  13   2        0.48        1.21      1.81 o
  10  13   2        0.01       -0.80      1.41 o
  -8 -13   3        1.22        3.62      1.61 o
  -7 -13   3        2.23        1.21      2.21 o
  -6 -13   3        0.10       -0.80      1.61 o
  -5 -13   3        6.64       11.67      2.01 o
  -4 -13   3        0.25       -1.41      1.41 o
 -10 -12   3        1.01        0.80      1.61 o
  -9 -12   3        3.53        4.83      2.01 o
  -8 -12   3        1.05        1.61      1.21 o
  -7 -12   3        0.60        0.00      1.41 o
  -6 -12   3       12.07       15.09      1.81 o
  -5 -12   3       12.42       14.68      1.81 o
  -4 -12   3       31.63       44.66      3.22 o
  -3 -12   3        3.15        5.43      1.41 o
  -2 -12   3        0.08        1.61      1.41 o
  -1 -12   3        1.18        2.19      1.91 o
 -11 -11   3        0.53        2.41      2.01 o
 -10 -11   3        6.24       11.47      1.81 o
  -9 -11   3       15.64       19.11      2.01 o
  -8 -11   3       26.03       32.19      2.21 o
  -7 -11   3        0.77       -1.21      1.21 o
  -6 -11   3        0.44        0.40      1.21 o
  -5 -11   3       18.01       19.11      1.81 o
  -4 -11   3        8.54        9.05      1.61 o
  -3 -11   3        0.09        1.41      1.61 o
  -2 -11   3        7.37       11.06      1.61 o
  -1 -11   3        5.44        5.47      1.21 o
   0 -11   3        5.73        4.74      1.28 o
   1 -11   3        0.33        2.27      1.06 o
 -12 -10   3        0.04       -1.01      1.81 o
 -11 -10   3        4.28        2.01      1.41 o
 -10 -10   3        8.63        7.24      1.81 o
  -9 -10   3        0.96       -0.40      1.61 o
  -8 -10   3       12.39       12.87      1.61 o
  -7 -10   3        3.16        3.62      0.80 o
  -6 -10   3        0.83        0.40      0.60 o
  -5 -10   3        2.68        4.83      0.80 o
  -4 -10   3        9.54       11.06      1.01 o
  -3 -10   3       14.55       13.68      1.21 o
  -2 -10   3        1.08        1.01      0.80 o
  -1 -10   3        0.33        0.02      0.82 o
   0 -10   3        9.69       12.37      1.20 o
   1 -10   3        3.26        3.42      1.14 o
   2 -10   3        1.16        1.01      1.41 o
   3 -10   3        0.09        2.21      1.41 o
 -13  -9   3        0.01       -0.40      1.61 o
 -12  -9   3        1.22       -1.61      1.61 o
 -11  -9   3        2.04        4.22      1.61 o
 -10  -9   3        0.31        0.00      1.21 o
  -9  -9   3        1.05       -1.41      1.41 o
  -8  -9   3        0.03        0.20      0.80 o
  -7  -9   3        0.27        0.40      0.80 o
  -6  -9   3        2.98        4.63      0.80 o
  -5  -9   3        0.60        1.01      0.80 o
  -4  -9   3        2.25        3.62      0.80 o
  -3  -9   3        0.04        0.00      0.80 o
  -2  -9   3       25.14       26.35      1.41 o
  -1  -9   3        2.27        3.20      0.63 o
   0  -9   3        4.01        4.76      0.77 o
   1  -9   3        0.61        2.41      1.01 o
   2  -9   3        1.62        0.40      2.01 o
   3  -9   3        0.89        1.61      2.21 o
   4  -9   3        7.87        5.83      1.81 o
 -13  -8   3        0.43       -0.60      2.01 o
 -12  -8   3        0.31        1.61      1.61 o
 -11  -8   3        8.17        6.84      1.61 o
 -10  -8   3        9.08        8.65      1.41 o
  -9  -8   3        0.45        1.41      0.80 o
  -8  -8   3        6.15        8.85      1.01 o
  -7  -8   3        7.00        7.64      0.80 o
  -6  -8   3        0.38        0.00      0.60 o
  -5  -8   3        0.19        0.40      0.60 o
  -4  -8   3       28.30       27.16      1.21 o
  -3  -8   3        1.05        1.01      0.80 o
  -2  -8   3       20.89       22.93      1.41 o
  -1  -8   3        2.37        1.25      0.63 o
   0  -8   3        9.17        9.31      0.77 o
   1  -8   3        7.88        8.03      2.51 o
   2  -8   3        0.62        0.20      0.80 o
   3  -8   3        0.41        0.60      1.41 o
   4  -8   3        0.05        0.40      1.81 o
   5  -8   3        4.46        3.22      1.41 o
   6  -8   3        0.78        0.00      1.61 o
 -13  -7   3        0.93       -0.20      1.61 o
 -12  -7   3        1.78        2.01      1.61 o
 -11  -7   3        0.13       -1.21      1.21 o
 -10  -7   3        9.58       12.07      1.01 o
  -9  -7   3       24.08       32.19      1.61 o
  -8  -7   3        1.72        2.41      0.80 o
  -7  -7   3        0.62        1.61      0.80 o
  -6  -7   3        0.10       -0.20      0.60 o
  -5  -7   3       18.66       17.70      1.21 o
  -4  -7   3        7.72        5.23      0.80 o
  -3  -7   3        0.11        0.60      0.60 o
  -2  -7   3        5.75        6.64      0.80 o
  -1  -7   3        9.42        8.18      1.91 o
   0  -7   3        5.24        5.37      0.63 o
   1  -7   3        6.98        8.07      1.31 o
   2  -7   3        0.27        1.01      0.80 o
   3  -7   3        1.01        1.21      0.80 o
   4  -7   3       91.75      102.02      3.42 o
   5  -7   3       13.87        8.45      2.21 o
   6  -7   3        1.94        1.21      1.81 o
   7  -7   3        1.36        1.81      1.81 o
 -13  -6   3        1.21        2.82      1.61 o
 -12  -6   3        3.13        5.23      1.81 o
 -11  -6   3        4.40        3.02      1.81 o
 -10  -6   3        1.49        1.61      0.80 o
  -9  -6   3       19.00       22.73      1.41 o
  -8  -6   3       32.21       35.41      1.41 o
  -7  -6   3        8.37        9.45      1.21 o
  -6  -6   3       17.75       18.31      1.01 o
  -5  -6   3        3.79        3.82      0.60 o
  -4  -6   3        2.26        1.61      0.60 o
  -3  -6   3       16.72       15.29      1.01 o
  -2  -6   3        3.58        2.41      0.80 o
  -1  -6   3        0.24        1.01      0.60 o
   0  -6   3       65.56       71.91     12.58 o
   1  -6   3        7.14        6.85      0.91 o
   2  -6   3       20.09       23.74      1.41 o
   3  -6   3       62.84       71.03      2.41 o
   4  -6   3       36.40       43.05      1.81 o
   5  -6   3        1.82        0.40      1.01 o
   6  -6   3        7.49       11.26      1.81 o
   7  -6   3        5.02        4.63      1.61 o
   8  -6   3        1.20        0.60      1.61 o
 -13  -5   3        0.40        2.01      1.61 o
 -12  -5   3       10.68       12.87      2.41 o
 -11  -5   3        0.22        0.40      1.41 o
 -10  -5   3        7.01        7.04      1.01 o
  -9  -5   3       21.85       21.73      1.41 o
  -8  -5   3       50.81       52.51      2.01 o
  -7  -5   3        0.04       -0.60      0.60 o
  -6  -5   3      426.17      433.95     11.70 o
  -5  -5   3       90.07       87.35      3.22 o
  -4  -5   3      502.72      491.38     12.93 o
  -3  -5   3      517.30      466.27     13.13 o
  -2  -5   3      167.18      147.44      5.24 o
  -1  -5   3      302.84      353.21     29.74 o
   0  -5   3       29.04       27.86      3.22 o
   1  -5   3      135.33      147.54     18.82 o
   2  -5   3      375.48      429.91     11.49 o
   3  -5   3        0.10        0.00      0.60 o
   4  -5   3      255.33      304.15      8.06 o
   5  -5   3       16.90       18.71      1.41 o
   6  -5   3        7.83        8.05      1.01 o
   7  -5   3       11.97       10.26      1.61 o
   8  -5   3        2.22        3.82      1.81 o
   9  -5   3        1.24        2.82      2.01 o
 -13  -4   3        2.76        0.60      1.61 o
 -12  -4   3        0.72       -1.21      1.81 o
 -11  -4   3        0.87        1.21      1.41 o
 -10  -4   3        4.68        4.83      1.01 o
  -9  -4   3        4.66        3.62      1.01 o
  -8  -4   3        2.80        2.01      1.01 o
  -7  -4   3      247.94      234.31      8.86 o
  -6  -4   3      431.45      466.33     12.31 o
  -5  -4   3       31.17       30.38      1.21 o
  -4  -4   3     2056.76     2012.58     25.82 o
  -3  -4   3      697.21      666.69     15.39 o
  -2  -4   3      822.04      755.70     16.63 o
  -1  -4   3        9.72        7.46      1.51 o
   0  -4   3     2989.83     3151.07    383.20 o
   1  -4   3        3.26        3.13      0.91 o
   2  -4   3      307.16      375.61     11.49 o
   3  -4   3        2.35        3.42      0.80 o
   4  -4   3        0.60        2.21      0.80 o
   5  -4   3        6.54        4.63      1.01 o
   6  -4   3       18.11       21.12      1.41 o
   7  -4   3        0.24        0.60      1.01 o
   8  -4   3        6.47        8.65      1.61 o
   9  -4   3        0.44        2.61      2.41 o
 -13  -3   3        0.72       -0.60      2.21 o
 -12  -3   3        0.18        1.01      1.61 o
 -11  -3   3        0.18        0.40      1.21 o
 -10  -3   3        1.60        2.21      1.01 o
  -9  -3   3        0.28       -0.60      1.01 o
  -8  -3   3      489.56      473.88     10.89 o
  -7  -3   3        7.47        5.23      1.01 o
  -6  -3   3       60.38       57.95      2.62 o
  -5  -3   3       59.52       55.95      2.62 o
  -4  -3   3      215.86      235.04      9.27 o
  -3  -3   3       32.95       30.79      1.61 o
  -2  -3   3       10.96        9.86      0.60 o
  -1  -3   3      496.67      486.89     46.24 o
   0  -3   3      107.79       94.14     11.78 o
   1  -3   3       69.88       76.95      9.96 o
   2  -3   3     1161.81     1417.30     23.17 o
   3  -3   3       29.11       36.01      1.41 o
   4  -3   3       46.34       55.13      2.01 o
   5  -3   3       16.29       13.88      1.41 o
   6  -3   3       28.58       31.18      1.61 o
   7  -3   3        0.95        0.00      0.80 o
   8  -3   3        2.06        4.02      1.41 o
   9  -3   3        1.21        3.82      1.41 o
  10  -3   3        3.15        4.02      2.01 o
 -12  -2   3        3.55        5.23      1.61 o
 -11  -2   3        0.34        1.81      1.41 o
 -10  -2   3       37.81       38.02      1.61 o
  -9  -2   3      371.12      379.10      8.06 o
  -8  -2   3       61.14       59.16      2.01 o
  -7  -2   3      341.28      347.56      9.88 o
  -6  -2   3       23.96       19.51      1.01 o
  -5  -2   3       26.26       27.76      1.21 o
  -4  -2   3        0.20        0.60      0.40 o
  -3  -2   3        7.58        7.44      0.60 o
  -2  -2   3        9.64       10.46      0.60 o
  -1  -2   3        0.09        0.40      0.28 o
   0  -2   3       35.82       30.91      5.33 o
   1  -2   3        2.46        1.63      0.28 o
   2  -2   3       52.04       58.36      2.62 o
   3  -2   3        2.72        1.61      0.40 o
   4  -2   3       32.10       29.57      1.61 o
   5  -2   3        4.50        4.22      0.80 o
   6  -2   3       18.13       19.91      1.21 o
   7  -2   3       12.41       11.26      1.01 o
   8  -2   3        0.01       -0.80      0.80 o
   9  -2   3        0.06        1.21      1.41 o
  10  -2   3        0.77        0.60      1.41 o
  11  -2   3        0.18        0.40      1.81 o
 -12  -1   3        0.03       -1.41      1.41 o
 -11  -1   3        1.23        1.01      1.61 o
 -10  -1   3        0.91        1.01      0.80 o
  -9  -1   3       12.66       12.07      1.41 o
  -8  -1   3        0.77        0.20      0.80 o
  -7  -1   3        1.64        1.01      1.01 o
  -6  -1   3       37.44       42.45      1.81 o
  -5  -1   3       42.39       45.27      1.81 o
  -4  -1   3      128.46      146.83      5.04 o
  -3  -1   3      532.29      517.78     13.77 o
  -2  -1   3     1805.60     1626.85     22.58 o
  -1  -1   3     1083.11      994.91    128.21 o
   0  -1   3     8321.78     7833.69   1231.40 o
   1  -1   3       59.68       61.75      5.34 o
   2  -1   3      392.91      402.37     12.33 o
   3  -1   3      136.35      150.87      5.44 o
   4  -1   3        1.18        0.40      0.60 o
   5  -1   3        1.78        2.82      1.01 o
   6  -1   3       64.02       64.39      2.62 o
   7  -1   3       16.08       16.09      1.41 o
   8  -1   3       60.11       53.52      1.81 o
   9  -1   3        0.13        0.00      0.80 o
  10  -1   3        0.20       -0.80      2.01 o
  11  -1   3        7.63        4.63      2.01 o
 -12   0   3       12.47       20.72      2.61 o
 -11   0   3        0.50        2.01      1.61 o
 -10   0   3        1.21        1.61      1.61 o
  -9   0   3        0.06       -0.60      0.60 o
  -8   0   3       45.29       41.85      1.61 o
  -7   0   3        0.10       -0.40      0.80 o
  -6   0   3       45.46       52.71      2.01 o
  -5   0   3       42.47       41.45      1.61 o
  -4   0   3      566.01      599.65     15.78 o
  -3   0   3       14.21       13.08      0.60 o
  -2   0   3      714.87      649.16     14.66 o
  -1   0   3    11328.18    10709.30   1285.11 o
   0   0   3      262.03      246.02     35.13 o
   1   0   3     6400.55     6061.03    648.64 o
   2   0   3       44.81       45.69      2.01 o
   3   0   3     1111.84     1210.97     21.82 o
   4   0   3       74.61      100.64      4.03 o
   5   0   3        0.51        1.21      0.60 o
   6   0   3       84.76       83.92      3.42 o
   7   0   3       61.07       50.71      2.21 o
   8   0   3       24.15       25.35      1.41 o
   9   0   3       78.83       66.80      2.21 o
  10   0   3        1.49        2.21      1.41 o
  11   0   3        1.57       -0.20      1.41 o
  12   0   3        0.37        1.61      1.81 o
 -12   1   3        2.96        5.83      1.81 o
 -11   1   3        1.67        5.03      1.81 o
 -10   1   3        0.58        0.60      1.81 o
  -9   1   3        6.11        7.44      1.41 o
  -8   1   3        2.01        2.61      0.80 o
  -7   1   3      103.70      114.52      5.64 o
  -6   1   3        0.11        1.41      0.60 o
  -5   1   3       39.69       36.82      1.41 o
  -4   1   3      292.82      315.85     11.09 o
  -3   1   3      157.72      171.28      8.46 o
  -2   1   3      258.15      257.64      9.89 o
  -1   1   3     1116.31     1042.15     15.11 o
   0   1   3     1362.84     1248.71     76.67 o
   1   1   3     1058.57      997.68     76.69 o
   2   1   3     2820.55     2893.88     30.44 o
   3   1   3       59.23       54.35      2.42 o
   4   1   3     1154.76     1216.04     22.00 o
   5   1   3      361.29      442.73     13.32 o
   6   1   3       75.73       82.51      3.42 o
   7   1   3       16.50       14.08      1.21 o
   8   1   3      128.92      109.50      3.42 o
   9   1   3       10.61        6.84      1.21 o
  10   1   3        5.06        4.43      1.01 o
  11   1   3        2.17        1.61      1.61 o
  12   1   3        8.30        7.84      2.61 o
 -11   2   3        0.18        1.81      1.61 o
 -10   2   3        5.21        5.03      1.81 o
  -9   2   3        0.07        1.21      1.21 o
  -8   2   3        7.79        7.44      1.01 o
  -7   2   3        3.48        4.63      0.80 o
  -6   2   3       24.92       22.13      1.21 o
  -5   2   3       39.26       36.42      1.41 o
  -4   2   3      128.38      141.95      5.03 o
  -3   2   3       10.95       13.68      0.80 o
  -2   2   3       60.74       62.60      2.62 o
  -1   2   3       90.08       98.09      2.56 o
   0   2   3      416.70      351.55     10.85 o
   1   2   3     2877.10     2631.77     18.56 o
   2   2   3       68.52       71.69      2.82 o
   3   2   3     3311.77     3403.15     35.37 o
   4   2   3      491.43      540.88     14.56 o
   5   2   3      237.53      232.03     10.48 o
   7   2   3       11.08       13.68      1.01 o
   8   2   3       11.08        8.85      1.01 o
   9   2   3       22.82       17.90      1.21 o
  10   2   3        6.09        6.24      1.01 o
  11   2   3        0.67       -0.40      1.41 o
  12   2   3        0.34        2.21      1.61 o
 -10   3   3        0.61        0.80      1.41 o
  -9   3   3        0.08        0.80      1.81 o
  -8   3   3       16.42       16.29      1.21 o
  -7   3   3       44.79       43.46      1.61 o
  -6   3   3       49.43       55.33      2.21 o
  -5   3   3       48.55       50.50      1.81 o
  -4   3   3      100.77      111.72      4.23 o
  -3   3   3       21.80       27.56      1.01 o
  -2   3   3        5.17        6.84      0.60 o
  -1   3   3     3498.11     3499.19    230.96 o
   0   3   3     2877.56     2882.19     58.59 o
   1   3   3     9664.99     9631.68    338.24 o
   2   3   3     6709.05     6891.85     50.98 o
   3   3   3        7.78        9.86      0.60 o
   4   3   3        3.05        3.02      0.60 o
   5   3   3        3.95        2.82      0.80 o
   6   3   3      141.63      144.98      5.03 o
   7   3   3       96.93       98.62      3.62 o
   8   3   3       99.30       98.42      3.42 o
   9   3   3        4.11        3.82      1.01 o
  10   3   3       15.66       13.88      1.41 o
  11   3   3        6.98        6.44      1.41 o
  12   3   3        1.55       -1.01      1.41 o
  13   3   3        4.49        3.62      2.41 o
 -10   4   3        0.00        1.61      2.21 o
  -9   4   3        2.21        2.41      1.41 o
  -8   4   3        7.20        6.24      1.61 o
  -7   4   3        1.51        2.41      0.80 o
  -6   4   3       67.92       74.85      2.41 o
  -5   4   3        0.12        0.00      0.80 o
  -4   4   3        5.84        7.04      1.01 o
  -3   4   3      182.08      182.08      7.86 o
  -2   4   3       78.63       65.61      2.62 o
  -1   4   3      398.08      423.03     32.71 o
   0   4   3      462.08      480.87      9.72 o
   1   4   3     6830.59     6591.83    388.77 o
   2   4   3       93.47       82.76      3.42 o
   3   4   3      221.14      192.98      8.87 o
   4   4   3      143.72      149.06      5.44 o
   5   4   3       18.22       18.51      0.80 o
   6   4   3        2.10        3.42      1.01 o
   7   4   3      115.86      115.95      4.23 o
   8   4   3        5.71        5.63      0.80 o
   9   4   3       19.53       20.32      1.21 o
  10   4   3       46.90       48.28      1.81 o
  11   4   3        1.84        2.21      1.81 o
  12   4   3       15.76       15.09      2.41 o
  13   4   3        2.87        3.62      2.41 o
  -9   5   3        0.64        0.60      2.01 o
  -8   5   3       16.42       14.68      2.01 o
  -7   5   3        2.10        1.21      1.21 o
  -6   5   3       17.17       19.31      1.21 o
  -5   5   3        4.40        5.63      1.01 o
  -4   5   3      128.78      142.11      6.24 o
  -3   5   3       23.55       23.74      1.21 o
  -2   5   3       80.23       87.14      3.42 o
  -1   5   3       13.24        9.86      0.57 o
   0   5   3       33.70       38.33      1.41 o
   2   5   3       83.94       80.12      3.42 o
   3   5   3      446.02      505.27     13.74 o
   4   5   3      138.31      146.21      5.24 o
   5   5   3        0.11        0.60      0.60 o
   6   5   3        2.55        2.01      0.80 o
   7   5   3        4.25        1.41      0.60 o
   8   5   3       46.10       47.88      1.81 o
   9   5   3        5.80        4.43      1.01 o
  10   5   3       18.56       16.49      1.41 o
  11   5   3        0.71        0.60      0.80 o
  12   5   3        4.25        3.22      2.01 o
  13   5   3        0.86       -0.60      2.21 o
  -8   6   3        5.32        1.41      2.61 o
  -7   6   3        0.07       -1.01      2.01 o
  -6   6   3        1.92        1.41      1.21 o
  -5   6   3        3.13        4.22      0.80 o
  -4   6   3        1.34        1.61      0.80 o
  -3   6   3       28.35       29.37      1.41 o
  -2   6   3        0.50        1.01      0.60 o
  -1   6   3       14.92       11.47      1.11 o
   0   6   3        2.17        0.37      0.48 o
   1   6   3      162.95      166.64     15.61 o
   2   6   3       98.15       78.11      3.02 o
   3   6   3      308.94      316.62     10.89 o
   4   6   3      106.07      123.61      4.63 o
   5   6   3        5.57        7.44      0.80 o
   6   6   3        0.01        1.01      0.60 o
   7   6   3       84.02       89.56      3.42 o
   8   6   3        6.05        4.02      0.80 o
   9   6   3       28.58       26.76      1.41 o
  10   6   3        6.53        9.25      1.21 o
  11   6   3        1.43        1.41      0.80 o
  12   6   3        1.54        3.02      1.61 o
  13   6   3        0.07        1.81      1.81 o
  -7   7   3        1.31        2.82      1.81 o
  -6   7   3        1.26        2.01      1.41 o
  -5   7   3        0.00        1.21      1.21 o
  -4   7   3        3.13        2.21      0.80 o
  -3   7   3       16.45       16.90      1.21 o
  -2   7   3       68.49       73.85      2.62 o
  -1   7   3        0.40        0.86      0.48 o
   0   7   3        0.03        0.34      0.48 o
   1   7   3       31.90       29.58      5.03 o
   2   7   3        7.01        6.03      0.80 o
   3   7   3       31.67       32.79      1.21 o
   4   7   3       27.29       28.97      1.41 o
   5   7   3       52.16       48.09      1.81 o
   6   7   3       11.83       12.87      1.01 o
   7   7   3        2.63        2.21      1.01 o
   8   7   3       53.10       51.51      2.21 o
   9   7   3       24.66       29.17      1.61 o
  10   7   3       42.26       44.46      1.81 o
  11   7   3       24.09       28.16      2.01 o
  12   7   3        1.15        1.41      1.61 o
  13   7   3        0.21       -0.60      2.01 o
  -6   8   3        0.04        0.60      1.61 o
  -5   8   3        0.30        0.20      1.21 o
  -4   8   3        0.03       -1.01      1.41 o
  -3   8   3        2.40        0.20      0.80 o
  -2   8   3       85.36       87.33      3.82 o
  -1   8   3        0.25        1.36      1.31 o
   0   8   3      295.14      302.61     33.85 o
   1   8   3        0.39        0.00      0.48 o
   2   8   3        0.59        1.81      0.60 o
   3   8   3      131.65      123.40      4.23 o
   4   8   3       11.40       10.86      1.01 o
   5   8   3       41.99       47.28      1.81 o
   6   8   3        0.37        0.40      0.80 o
   7   8   3       13.70       12.67      1.01 o
   8   8   3       11.24       12.07      1.01 o
   9   8   3       34.10       35.41      1.61 o
  10   8   3       34.28       39.83      1.61 o
  11   8   3        9.28        9.45      1.81 o
  12   8   3        0.18       -0.20      1.61 o
  13   8   3        3.75        7.64      2.01 o
  -5   9   3        0.00       -0.80      1.61 o
  -4   9   3        0.83        1.21      1.41 o
  -3   9   3        3.71        5.43      1.41 o
  -2   9   3        1.01        0.00      0.80 o
  -1   9   3       17.23       17.84      2.21 o
   0   9   3       12.38       10.29      0.77 o
   1   9   3       48.32       53.71      4.53 o
   2   9   3       49.81       52.31      1.81 o
   3   9   3      219.35      210.86      7.25 o
   4   9   3       29.98       35.00      1.61 o
   5   9   3        0.47        1.61      1.01 o
   6   9   3      186.13      186.05      6.24 o
   7   9   3        3.52        3.42      1.01 o
   8   9   3      110.89      124.98      4.63 o
   9   9   3       77.99       80.08      3.82 o
  10   9   3        6.29        9.25      1.01 o
  11   9   3        2.17        3.22      1.41 o
  12   9   3        0.04       -0.80      1.81 o
  13   9   3        5.69        5.63      1.81 o
  -4  10   3        0.59       -0.40      2.01 o
  -3  10   3        0.70        2.61      1.61 o
  -2  10   3        0.04        1.41      1.21 o
  -1  10   3        0.21        0.27      0.82 o
   0  10   3        0.01       -0.43      0.43 o
   1  10   3       22.93       22.54      2.72 o
   2  10   3       17.72       16.70      1.21 o
   3  10   3       58.06       52.91      1.81 o
   4  10   3       25.21       25.15      1.41 o
   5  10   3        7.49        7.44      1.01 o
   6  10   3       14.43       15.69      1.21 o
   7  10   3       77.86       88.33      3.82 o
   8  10   3       19.98       24.14      1.41 o
   9  10   3        1.58        1.41      1.01 o
  10  10   3        8.93        9.25      1.61 o
  11  10   3        5.31        6.84      1.61 o
  12  10   3        1.66        3.42      1.81 o
  13  10   3        0.14       -0.40      2.01 o
  -2  11   3        0.53        2.82      1.41 o
  -1  11   3        0.09       -0.80      1.41 o
   0  11   3        1.93        3.32      1.14 o
   1  11   3        1.71        2.99      0.92 o
   2  11   3       19.84       19.71      2.01 o
   3  11   3        0.55        0.60      0.80 o
   4  11   3       40.35       41.44      1.61 o
   5  11   3        8.78        7.64      1.01 o
   6  11   3       13.91       15.49      1.21 o
   7  11   3       26.66       25.35      1.41 o
   8  11   3        0.52        0.60      1.41 o
   9  11   3        1.45        1.41      1.21 o
  10  11   3        8.25        9.45      2.01 o
  11  11   3        0.06        0.00      1.81 o
  12  11   3       14.11       20.32      2.41 o
  -1  12   3        0.01       -0.89      1.26 o
   0  12   3        3.27        5.55      1.14 o
   1  12   3        8.50        9.98      3.62 o
   2  12   3        0.06        1.01      1.21 o
   3  12   3        3.51        4.43      1.61 o
   4  12   3        1.41        1.21      1.21 o
   5  12   3        0.03        3.62      1.21 o
   6  12   3        1.20       -0.20      1.81 o
   7  12   3        0.01       -1.21      1.21 o
   8  12   3        0.62        0.00      1.41 o
   9  12   3        5.04        4.83      1.61 o
  10  12   3        2.01        0.60      1.41 o
  11  12   3        7.79        6.64      2.01 o
   2  13   3        0.27        1.01      1.41 o
   3  13   3        3.30        5.23      1.41 o
   4  13   3        0.23        1.81      1.21 o
   5  13   3        2.07        3.22      1.41 o
   6  13   3        0.84        2.01      1.41 o
   7  13   3        0.19        2.21      1.41 o
   8  13   3        0.55        2.21      1.21 o
   9  13   3        0.00       -0.60      1.61 o
  10  13   3        0.80        2.61      1.81 o
  -7 -13   4        0.09        1.41      1.61 o
  -6 -13   4        0.83        1.01      1.41 o
  -5 -13   4        3.79        3.22      2.01 o
 -10 -12   4        1.36        5.43      1.61 o
  -9 -12   4        0.12        0.80      1.41 o
  -8 -12   4        9.54       13.48      1.81 o
  -7 -12   4        0.38       -0.20      1.61 o
  -6 -12   4        0.01        0.60      1.21 o
  -5 -12   4        2.20        0.20      1.41 o
  -4 -12   4       16.23       14.48      1.81 o
  -3 -12   4        0.73       -1.41      1.41 o
  -2 -12   4        0.06       -1.01      1.61 o
  -1 -12   4        0.87        0.43      1.06 o
 -11 -11   4        0.77        0.00      2.01 o
 -10 -11   4        0.01        0.60      1.61 o
  -9 -11   4        0.10       -1.01      1.61 o
  -8 -11   4        0.61       -0.20      1.81 o
  -7 -11   4        0.32        0.00      1.41 o
  -6 -11   4        0.10        1.61      1.21 o
  -5 -11   4        4.81        3.62      1.81 o
  -4 -11   4       27.46       32.39      2.82 o
  -3 -11   4        3.85        5.43      1.61 o
  -2 -11   4       40.50       42.85      2.62 o
  -1 -11   4       10.99       14.04      1.35 o
   0 -11   4        8.33       10.82      1.51 o
   1 -11   4        0.05        0.57      1.11 o
 -12 -10   4        0.71        2.61      1.81 o
 -11 -10   4        2.58        5.43      1.81 o
 -10 -10   4        0.01       -1.21      1.21 o
  -9 -10   4       22.08       27.76      2.21 o
  -8 -10   4        1.80        4.02      1.41 o
  -7 -10   4       27.71       27.76      2.01 o
  -6 -10   4       17.47       17.30      1.01 o
  -5 -10   4        3.04        2.21      0.80 o
  -4 -10   4        2.15        1.61      0.80 o
  -3 -10   4        0.56        0.00      0.60 o
  -2 -10   4        0.02       -0.20      1.01 o
  -1 -10   4        3.91        4.51      1.06 o
   0 -10   4        0.39       -0.82      0.92 o
   1 -10   4        7.76        9.88      1.28 o
   2 -10   4        0.43        0.80      1.21 o
   3 -10   4        0.58       -0.80      1.81 o
 -12  -9   4        6.10        8.85      2.21 o
 -11  -9   4       15.74       22.73      2.21 o
 -10  -9   4        0.04        0.20      1.01 o
  -9  -9   4        0.03       -0.20      1.01 o
  -8  -9   4        2.57        3.62      1.21 o
  -7  -9   4        4.62        3.42      0.80 o
  -6  -9   4        1.85        2.01      0.80 o
  -5  -9   4       90.68       93.97      3.82 o
  -4  -9   4        0.17        2.61      0.80 o
  -3  -9   4       20.09       20.72      1.21 o
  -2  -9   4        3.93        4.43      0.80 o
  -1  -9   4        2.34        2.52      0.57 o
   0  -9   4       11.58       11.70      2.21 o
   1  -9   4        0.21        1.06      1.06 o
   2  -9   4        0.58       -1.01      1.81 o
   3  -9   4        1.16        3.62      1.41 o
   4  -9   4        3.21        4.22      2.01 o
 -13  -8   4        1.88        5.43      1.61 o
 -12  -8   4        0.21        3.02      1.81 o
 -11  -8   4        0.03        0.00      1.21 o
 -10  -8   4       18.96       18.10      2.01 o
  -9  -8   4        6.53        6.64      1.21 o
  -8  -8   4        0.52        0.60      1.01 o
  -7  -8   4        7.39        5.43      1.01 o
  -6  -8   4       25.04       26.55      1.21 o
  -5  -8   4        0.19        0.40      0.80 o
  -4  -8   4       49.71       49.29      1.81 o
  -3  -8   4       28.30       22.33      1.21 o
  -2  -8   4        3.08        2.41      0.80 o
  -1  -8   4        1.28        1.84      0.50 o
   0  -8   4        5.82        5.59      1.01 o
   1  -8   4        0.22       -0.37      0.48 o
   2  -8   4        2.14        2.41      0.80 o
   3  -8   4        0.79        0.80      1.21 o
   4  -8   4        0.01       -0.60      1.21 o
   5  -8   4        0.54        1.81      2.01 o
 -13  -7   4        0.78        2.41      1.61 o
 -12  -7   4        0.03        0.80      2.01 o
 -11  -7   4        0.10        2.01      1.41 o
 -10  -7   4        0.00       -0.80      0.80 o
  -9  -7   4        3.97        4.43      0.80 o
  -8  -7   4       10.94       11.87      1.01 o
  -7  -7   4       18.20       16.09      1.41 o
  -6  -7   4        4.27        5.43      0.80 o
  -5  -7   4        5.73        5.43      0.80 o
  -4  -7   4        1.35        2.82      0.80 o
  -3  -7   4        8.22        6.84      0.80 o
  -2  -7   4       11.72       11.06      1.01 o
  -1  -7   4        0.31       -0.11      0.80 o
   0  -7   4        2.82        2.01      0.57 o
   1  -7   4        2.73        4.83      0.63 o
   2  -7   4        0.04        0.40      1.21 o
   3  -7   4        0.93        0.40      0.80 o
   4  -7   4        0.39       -0.80      2.01 o
   5  -7   4        1.83        4.22      2.01 o
   6  -7   4        2.37       -0.60      1.61 o
   7  -7   4        0.07       -0.40      1.41 o
 -13  -6   4        4.44        3.82      1.61 o
 -12  -6   4        2.38        1.41      2.01 o
 -11  -6   4        0.11       -0.80      1.01 o
 -10  -6   4        0.07       -0.20      0.80 o
  -9  -6   4        0.69        2.21      0.80 o
  -8  -6   4        0.26       -0.40      0.60 o
  -7  -6   4        1.46        2.41      0.80 o
  -6  -6   4       10.83        9.66      1.01 o
  -5  -6   4       96.85       94.80      3.82 o
  -4  -6   4       73.75       71.44      2.62 o
  -3  -6   4       74.80       71.44      3.02 o
  -2  -6   4       94.46       90.57      3.62 o
  -1  -6   4      155.21      164.56     11.17 o
   0  -6   4       16.47       19.03      4.32 o
   1  -6   4        5.18        6.53      1.11 o
   2  -6   4        3.93        6.24      1.01 o
   3  -6   4        7.64        9.25      1.01 o
   4  -6   4        0.16        0.80      0.80 o
   5  -6   4       62.68       59.75      2.82 o
   6  -6   4       31.61       32.19      2.82 o
   7  -6   4        0.00        1.01      1.21 o
   8  -6   4        0.46        2.82      2.01 o
 -13  -5   4        1.81        0.20      1.41 o
 -12  -5   4        0.17        0.60      1.61 o
 -11  -5   4       11.29       10.06      1.81 o
 -10  -5   4        0.35        0.20      0.60 o
  -9  -5   4       40.35       40.24      1.61 o
  -8  -5   4       52.66       52.51      2.01 o
  -7  -5   4       32.28       36.61      1.61 o
  -6  -5   4      116.38      115.34      4.03 o
  -5  -5   4      232.47      211.96      8.46 o
  -4  -5   4       17.66       17.70      1.21 o
  -3  -5   4       27.25       28.77      1.21 o
  -2  -5   4        0.86        0.40      0.40 o
  -1  -5   4       15.28       17.36      1.61 o
   0  -5   4      388.14      397.40     68.28 o
   1  -5   4      463.97      492.19     75.67 o
   2  -5   4       37.78       48.89      2.21 o
   3  -5   4        0.30        1.01      0.80 o
   4  -5   4       75.15       78.48      2.82 o
   5  -5   4      156.99      159.63      5.03 o
   6  -5   4       19.13       22.13      2.61 o
   7  -5   4        0.94        2.82      1.61 o
   8  -5   4       10.50        9.45      1.81 o
 -13  -4   4        0.00       -0.20      1.81 o
 -12  -4   4        0.04        1.41      1.61 o
 -11  -4   4       10.64        7.04      1.81 o
 -10  -4   4       21.51       25.95      1.41 o
  -9  -4   4       49.48       60.56      2.21 o
  -8  -4   4       61.66       65.39      2.62 o
  -7  -4   4      163.74      175.38      7.45 o
  -6  -4   4       15.02       18.10      1.01 o
  -5  -4   4      144.28      155.45      7.25 o
  -4  -4   4       23.67       17.50      0.80 o
  -3  -4   4      156.70      143.21      4.43 o
  -2  -4   4      153.93      170.00      5.84 o
  -1  -4   4       24.90       35.56      4.63 o
   0  -4   4      113.45      108.79     13.89 o
   1  -4   4      236.31      261.08     29.62 o
   2  -4   4       73.36       90.56      3.22 o
   3  -4   4        1.87        3.22      0.80 o
   4  -4   4      174.75      186.45      7.05 o
   5  -4   4      172.04      163.08      5.84 o
   6  -4   4        2.78        3.42      1.01 o
   7  -4   4       20.98       21.32      1.81 o
   8  -4   4        6.12        4.63      1.81 o
   9  -4   4        3.13        5.03      2.41 o
 -13  -3   4        0.32        2.41      1.61 o
 -12  -3   4        0.79        0.60      1.61 o
 -11  -3   4        4.96        2.61      1.61 o
 -10  -3   4       86.33       87.93      3.42 o
  -9  -3   4       28.75       29.57      1.41 o
  -8  -3   4        6.59        7.64      1.01 o
  -7  -3   4       33.34       37.62      1.81 o
  -6  -3   4        4.22        3.82      0.60 o
  -5  -3   4       69.34       82.11      3.22 o
  -4  -3   4      655.91      681.61     15.99 o
  -3  -3   4       19.07       17.90      0.80 o
  -2  -3   4        4.96        6.84      0.60 o
  -1  -3   4      523.77      527.25     75.87 o
   0  -3   4      300.36      321.40     49.64 o
   1  -3   4      709.49      756.73     79.99 o
   2  -3   4      778.12      903.24     18.22 o
   3  -3   4      486.06      556.18     13.93 o
   4  -3   4      563.97      626.31     13.53 o
   5  -3   4       33.29       33.19      1.61 o
   6  -3   4      228.06      236.63      6.65 o
   7  -3   4       18.09       17.70      1.21 o
   8  -3   4        2.55        1.21      1.61 o
   9  -3   4        1.90        3.02      2.01 o
  10  -3   4        0.82       -1.41      2.41 o
 -12  -2   4        3.43        5.63      2.01 o
 -11  -2   4        2.92        4.83      1.61 o
 -10  -2   4        0.97        2.21      0.80 o
  -9  -2   4        0.19       -0.80      1.01 o
  -8  -2   4       64.19       62.98      2.41 o
  -7  -2   4      245.60      232.29      8.86 o
  -6  -2   4      372.58      355.19     10.89 o
  -5  -2   4       76.91       89.77      3.62 o
  -4  -2   4       24.40       22.33      1.01 o
  -3  -2   4     2049.20     1668.01     28.20 o
  -1  -2   4     1739.18     1740.46    259.56 o
   0  -2   4      476.89      458.01     58.89 o
   1  -2   4        5.77        4.55      0.70 o
   2  -2   4       42.00       44.67      1.81 o
   3  -2   4       29.43       35.41      1.41 o
   4  -2   4       49.86       53.12      2.62 o
   5  -2   4      125.81      135.48      6.44 o
   6  -2   4       56.68       60.36      2.21 o
   7  -2   4        5.34        6.24      1.01 o
   8  -2   4        0.76        0.40      0.80 o
   9  -2   4       16.80       22.13      2.41 o
  10  -2   4        0.03       -0.40      1.61 o
  11  -2   4        6.47        9.86      2.41 o
 -12  -1   4        6.87        8.65      2.41 o
 -11  -1   4        3.95        5.63      1.41 o
 -10  -1   4       22.60       19.31      1.21 o
  -9  -1   4       15.13       11.67      1.21 o
  -8  -1   4      479.73      471.16      9.88 o
  -7  -1   4      415.78      416.27     10.89 o
  -6  -1   4       24.15       22.13      1.21 o
  -5  -1   4       29.44       28.37      1.41 o
  -4  -1   4      290.53      269.31     10.89 o
  -3  -1   4      239.58      236.22      9.28 o
  -2  -1   4     1398.58     1216.02     20.72 o
  -1  -1   4    12141.18    13023.58     67.69 o
   0  -1   4      346.62      306.81     32.77 o
   1  -1   4     2383.33     2301.07    243.35 o
   2  -1   4      345.44      382.13     12.32 o
   3  -1   4      290.00      308.23     11.50 o
   4  -1   4       83.15       98.63      4.23 o
   5  -1   4        0.05        0.40      0.60 o
   6  -1   4      160.77      167.92      7.25 o
   7  -1   4       15.59       15.49      1.41 o
   8  -1   4       31.40       24.34      1.61 o
   9  -1   4        0.60        0.20      1.21 o
  10  -1   4        1.59        2.21      1.81 o
  11  -1   4        0.00       -0.60      1.61 o
 -12   0   4        7.63        7.44      2.21 o
 -11   0   4        7.08        7.44      1.81 o
 -10   0   4        0.03        0.20      1.41 o
  -9   0   4        0.30        1.41      0.80 o
  -8   0   4       49.68       46.68      1.81 o
  -7   0   4       90.54       92.98      3.42 o
  -6   0   4       15.69       14.08      1.01 o
  -5   0   4       19.11       17.90      1.01 o
  -4   0   4      310.67      306.45     11.70 o
  -3   0   4      397.58      337.69     11.92 o
  -2   0   4      143.33      106.62      4.23 o
  -1   0   4       75.19       73.04      5.54 o
   0   0   4     7348.15     7103.66    842.89 o
   1   0   4       91.81       94.13     10.88 o
   2   0   4       13.11       14.48      0.80 o
   3   0   4       96.64      103.90      4.03 o
   4   0   4      207.28      240.02      9.67 o
   5   0   4       70.44       73.05      3.02 o
   6   0   4        3.92        3.62      1.01 o
   7   0   4       13.94       15.69      1.21 o
   8   0   4       26.62       23.54      1.41 o
   9   0   4       10.42       10.86      1.41 o
  10   0   4        0.01       -0.60      1.61 o
  11   0   4        6.80        6.64      2.01 o
  12   0   4        4.24        6.24      2.01 o
 -11   1   4        0.00       -1.01      2.01 o
 -10   1   4        0.01        1.41      1.61 o
  -9   1   4        4.17        6.03      1.01 o
  -8   1   4        6.67        6.24      1.01 o
  -7   1   4       69.86       73.04      2.62 o
  -6   1   4       60.52       57.35      2.41 o
  -5   1   4       50.07       50.71      2.21 o
  -4   1   4       80.76       77.90      3.22 o
  -3   1   4        1.40        2.01      0.40 o
  -2   1   4       17.62       14.89      0.60 o
  -1   1   4      196.27      191.34     12.31 o
   0   1   4       67.20       79.94      7.15 o
   1   1   4      535.46      490.37     51.19 o
   2   1   4        0.27        0.00      0.40 o
   3   1   4      208.55      223.05      9.68 o
   4   1   4       77.25       93.20      3.42 o
   5   1   4        8.43        9.66      0.80 o
   6   1   4        8.15       10.66      1.21 o
   7   1   4       18.81       16.50      1.21 o
   8   1   4        1.41        1.01      0.80 o
  10   1   4        4.37        5.43      0.80 o
  11   1   4        1.98       -0.40      1.21 o
  12   1   4        1.16        2.01      1.61 o
 -11   2   4        2.23        2.01      2.41 o
 -10   2   4        0.02        0.40      1.41 o
  -9   2   4        6.14       11.06      1.41 o
  -8   2   4       71.68       66.20      2.21 o
  -7   2   4        9.93        9.45      1.01 o
  -6   2   4       85.83       99.21      3.42 o
  -5   2   4       26.83       27.76      1.21 o
  -4   2   4       70.22       82.51      3.02 o
  -3   2   4       68.95       67.63      2.82 o
  -2   2   4       84.55       81.14      3.42 o
  -1   2   4       48.22       53.05      1.49 o
   0   2   4      125.11      125.49      5.44 o
   1   2   4     1547.64     1434.94     56.05 o
   2   2   4      574.62      583.86     14.00 o
   3   2   4       65.99       70.06      2.82 o
   4   2   4       53.40       68.02      3.02 o
   5   2   4      104.23      104.89      3.83 o
   6   2   4       63.38       71.44      3.02 o
   7   2   4       16.07       19.31      1.21 o
   8   2   4        2.22        4.43      0.80 o
   9   2   4       78.43       68.21      2.41 o
  10   2   4       15.31       14.28      1.21 o
  11   2   4        2.94        7.44      1.81 o
  12   2   4        0.39        3.82      1.81 o
 -10   3   4        0.16       -1.21      1.81 o
  -9   3   4       22.12       18.10      1.81 o
  -8   3   4        0.41        0.00      0.80 o
  -7   3   4        7.59        5.83      1.01 o
  -6   3   4       78.47       78.88      3.22 o
  -5   3   4       36.22       40.64      1.61 o
  -4   3   4      248.38      279.49     10.08 o
  -3   3   4      378.40      437.67     12.91 o
  -2   3   4      238.60      223.79      9.27 o
  -1   3   4       94.96       92.05      2.72 o
   0   3   4       12.82       10.61      0.70 o
   1   3   4       62.34       70.34      2.06 o
   2   3   4     2107.48     2182.00     28.56 o
   3   3   4       64.76       55.36      2.01 o
   4   3   4        4.51        3.22      0.60 o
   5   3   4      933.22     1002.93     19.47 o
   6   3   4      216.83      217.40      9.27 o
   7   3   4       72.45       71.64      2.82 o
   8   3   4        9.84        8.65      1.01 o
  10   3   4        9.49        7.04      1.21 o
  11   3   4        1.98        1.21      1.41 o
  12   3   4        0.23        0.40      1.41 o
  13   3   4        0.09       -0.60      2.41 o
 -10   4   4        0.00        0.60      1.81 o
  -9   4   4        0.03        0.80      1.81 o
  -8   4   4        1.95        3.02      1.61 o
  -7   4   4       12.88       10.66      1.21 o
  -6   4   4       11.35        9.66      1.21 o
  -5   4   4       19.26       15.09      1.01 o
  -4   4   4       13.56       13.28      1.01 o
  -3   4   4      506.31      571.17     13.33 o
  -2   4   4       14.49       17.10      1.01 o
  -1   4   4     3440.54     3531.63    292.98 o
   0   4   4      243.27      224.95      6.91 o
   1   4   4        1.25        3.35      0.43 o
   2   4   4       55.27       47.30      2.01 o
   3   4   4      570.39      574.85     14.98 o
   4   4   4      656.12      609.83     14.98 o
   5   4   4     1355.78     1501.46     23.82 o
   6   4   4      152.90      142.17      4.83 o
   7   4   4       96.25      104.86      3.62 o
   8   4   4      169.84      177.39      6.64 o
   9   4   4       36.03       35.00      1.61 o
  10   4   4        3.63        4.22      1.01 o
  11   4   4        4.95        4.02      1.41 o
  12   4   4        0.00       -1.41      1.41 o
  13   4   4        0.26       -1.81      1.81 o
  -9   5   4        0.12       -1.61      1.61 o
  -8   5   4        0.01        0.60      1.21 o
  -7   5   4        0.03        1.01      1.21 o
  -6   5   4       28.03       28.57      1.41 o
  -5   5   4       51.34       50.70      2.01 o
  -4   5   4        3.55        4.02      0.80 o
  -3   5   4        1.01        1.81      1.01 o
  -2   5   4       32.76       33.80      1.61 o
  -1   5   4      333.94      328.46     29.24 o
   0   5   4     1724.41     1674.07     62.08 o
   1   5   4      899.84      997.65     60.76 o
   2   5   4     1518.02     1415.85     23.07 o
   3   5   4     1017.90     1094.18     20.72 o
   4   5   4       50.93       52.72      2.21 o
   5   5   4      279.74      326.81     10.89 o
   6   5   4       19.21       17.70      1.01 o
   7   5   4       20.60       21.93      1.21 o
   8   5   4       18.31       17.30      1.21 o
   9   5   4        0.21        0.00      1.01 o
  10   5   4        0.02       -0.80      0.80 o
  11   5   4       35.18       35.00      1.61 o
  12   5   4        0.47        1.01      1.81 o
  13   5   4        1.74        1.81      1.61 o
  -8   6   4        0.99        2.82      1.61 o
  -7   6   4        6.50        6.64      1.61 o
  -6   6   4        1.90        2.01      1.21 o
  -5   6   4        0.18        1.81      0.80 o
  -4   6   4        0.71        1.61      0.80 o
  -3   6   4       13.55       13.88      1.01 o
  -2   6   4       11.37       10.86      1.01 o
  -1   6   4       21.46       28.34      4.93 o
   0   6   4      185.87      167.88     14.91 o
   1   6   4      253.03      257.45     19.55 o
   2   6   4       26.18       23.14      1.01 o
   3   6   4       23.79       27.76      1.21 o
   4   6   4        1.39        1.81      0.60 o
   5   6   4       49.48       46.68      2.01 o
   6   6   4       65.32       69.42      2.62 o
   7   6   4      100.50       94.19      3.62 o
   8   6   4       29.07       30.98      1.41 o
   9   6   4       96.02       91.97      2.82 o
  10   6   4       31.34       37.42      1.61 o
  11   6   4        5.65        5.83      1.61 o
  12   6   4        0.00       -0.60      1.81 o
  13   6   4        0.08       -0.60      2.01 o
  -7   7   4        5.56        6.24      1.81 o
  -6   7   4        0.32        1.61      1.21 o
  -5   7   4       10.97        9.25      1.41 o
  -4   7   4        1.19        0.80      0.80 o
  -3   7   4       89.99       90.15      4.43 o
  -2   7   4       44.40       43.46      1.81 o
  -1   7   4        0.03        0.26      0.48 o
   0   7   4        1.14        2.54      0.57 o
   1   7   4        7.66        4.64      0.80 o
   2   7   4       53.40       50.91      2.21 o
   3   7   4       57.90       71.63      3.02 o
   4   7   4        0.57        1.01      0.80 o
   5   7   4       12.67       12.27      1.21 o
   6   7   4       12.01       10.46      1.01 o
   7   7   4       57.20       56.74      2.21 o
   8   7   4       19.68       19.71      1.21 o
   9   7   4        0.02        0.00      0.80 o
  10   7   4        1.14        2.41      1.01 o
  11   7   4        0.26       -0.20      1.41 o
  12   7   4        5.00        4.02      1.81 o
  13   7   4        1.42        2.61      1.61 o
  -6   8   4        0.43       -1.41      1.81 o
  -5   8   4       13.64       14.48      1.81 o
  -4   8   4        1.11        0.00      1.21 o
  -3   8   4       20.07       22.13      1.21 o
  -2   8   4        7.46        8.85      1.01 o
  -1   8   4       15.42       15.02      2.21 o
   0   8   4      234.84      233.19     17.62 o
   1   8   4        0.44        2.04      0.60 o
   2   8   4       91.76       85.53      3.22 o
   3   8   4        0.04        0.60      0.60 o
   4   8   4        8.43       10.06      1.21 o
   5   8   4        9.11        7.64      0.80 o
   6   8   4       62.84       57.14      2.21 o
   7   8   4       56.32       64.59      2.21 o
   8   8   4       37.39       39.03      1.61 o
   9   8   4        1.83        1.61      1.01 o
  10   8   4       16.15       18.30      1.41 o
  11   8   4        6.66        6.84      1.61 o
  12   8   4        1.96        0.80      1.81 o
  13   8   4        0.98       -0.80      1.41 o
  -5   9   4        0.65        2.21      1.41 o
  -4   9   4        0.00        1.21      1.81 o
  -3   9   4        1.18       -0.60      1.21 o
  -2   9   4        2.36        0.40      0.80 o
  -1   9   4        0.40       -0.10      0.57 o
   0   9   4        3.68        2.75      0.80 o
   1   9   4        8.79       10.46      0.71 o
   2   9   4       27.53       23.34      1.41 o
   3   9   4        1.94        3.02      0.80 o
   4   9   4       35.33       34.00      1.41 o
   5   9   4        0.27        1.21      1.01 o
   6   9   4       25.00       22.53      1.21 o
   7   9   4       19.45       18.91      1.21 o
   8   9   4       19.36       16.90      1.21 o
   9   9   4        0.01       -1.01      1.01 o
  10   9   4       14.97       15.29      1.21 o
  11   9   4       19.89       21.93      2.01 o
  12   9   4        4.07        5.23      1.81 o
  13   9   4        0.71        0.40      2.01 o
  -4  10   4        0.11        3.22      1.61 o
  -3  10   4        1.50        4.02      1.61 o
  -2  10   4        1.47        2.82      1.41 o
  -1  10   4       12.65        9.94      1.91 o
   0  10   4        1.18        1.71      0.57 o
   1  10   4        2.83        3.95      0.57 o
   2  10   4       19.02       15.49      1.21 o
   3  10   4        5.82        4.22      1.01 o
   4  10   4       52.11       47.08      1.81 o
   5  10   4        9.92       10.86      1.01 o
   6  10   4        1.44        0.00      1.01 o
   7  10   4        1.38        2.01      0.80 o
   8  10   4       89.51       98.00      3.62 o
   9  10   4        0.70        0.20      0.80 o
  10  10   4       48.48       58.74      2.62 o
  11  10   4        6.73        9.45      2.21 o
  12  10   4        0.11        1.01      1.81 o
  13  10   4        0.41       -1.81      2.21 o
  -2  11   4        1.85        1.01      1.81 o
  -1  11   4        2.37        2.51      1.14 o
   0  11   4        2.59        2.36      1.06 o
   1  11   4        0.68        1.81      1.00 o
   2  11   4        0.04        0.20      1.21 o
   3  11   4       10.94        9.86      1.01 o
   4  11   4        1.18        0.80      0.60 o
   5  11   4        7.68        8.65      1.01 o
   6  11   4        0.18        0.60      0.60 o
   7  11   4       13.57       12.67      1.01 o
   8  11   4        2.44        2.01      1.41 o
   9  11   4        3.77        3.22      1.81 o
  10  11   4       28.32       30.98      2.41 o
  11  11   4        2.41        2.61      2.01 o
  12  11   4        0.04       -0.20      2.21 o
  -1  12   4        0.30        1.01      1.41 o
   0  12   4        4.56        4.86      1.06 o
   1  12   4        0.01       -0.97      1.06 o
   2  12   4        0.18        1.41      1.21 o
   3  12   4        1.71        2.01      1.21 o
   4  12   4        0.58       -1.01      1.21 o
   5  12   4        5.32        1.81      1.21 o
   6  12   4        1.07        2.21      1.41 o
   7  12   4        0.85        0.60      1.21 o
   8  12   4        0.02        0.20      1.41 o
   9  12   4       31.58       34.80      2.62 o
  10  12   4        0.03        1.21      1.41 o
  11  12   4        6.57        7.04      1.81 o
   2  13   4        0.18       -0.60      1.21 o
   3  13   4        0.18        2.82      1.41 o
   4  13   4        0.15        0.40      1.61 o
   5  13   4        1.17        2.82      1.41 o
   6  13   4        1.72        4.43      1.61 o
   7  13   4        0.33       -0.40      1.81 o
   8  13   4        0.01       -0.80      1.61 o
   9  13   4        1.96        0.80      2.01 o
  10  13   4        0.25        1.21      1.81 o
  -9 -12   5        0.96        1.41      1.81 o
  -8 -12   5        0.92        1.81      1.41 o
  -7 -12   5        0.99        1.81      1.41 o
  -6 -12   5        0.08        1.41      1.21 o
  -5 -12   5        0.02       -0.60      1.81 o
  -4 -12   5        0.70        0.60      2.01 o
  -3 -12   5        0.50        1.01      1.61 o
  -2 -12   5        2.23        2.21      1.81 o
 -11 -11   5        0.78        0.20      2.01 o
 -10 -11   5        1.57        1.41      1.61 o
  -9 -11   5        1.11        1.21      1.41 o
  -8 -11   5        0.29       -0.20      1.61 o
  -7 -11   5        0.28       -1.01      1.41 o
  -6 -11   5        2.04        1.21      1.21 o
  -5 -11   5        0.47        1.41      1.21 o
  -4 -11   5        0.38        2.41      1.61 o
  -3 -11   5        6.36        7.44      1.41 o
  -2 -11   5        0.00        3.22      1.61 o
  -1 -11   5        0.01        0.90      1.21 o
   0 -11   5        0.24       -0.04      1.11 o
   1 -11   5        0.53       -1.00      1.00 o
 -11 -10   5        0.44       -0.20      1.81 o
 -10 -10   5        0.00        0.20      1.41 o
  -9 -10   5       11.49       14.48      2.01 o
  -8 -10   5        3.13        4.22      1.61 o
  -7 -10   5       16.94       13.88      1.81 o
  -6 -10   5       12.51        9.05      1.41 o
  -5 -10   5        2.56        0.60      1.61 o
  -4 -10   5      112.65      116.72      3.62 o
  -3 -10   5       44.86       41.24      2.21 o
  -2 -10   5        4.36        3.62      1.61 o
  -1 -10   5        9.57        7.51      1.06 o
   0 -10   5       20.83       25.68      4.83 o
   1 -10   5        0.27        1.77      1.26 o
   2 -10   5        0.11        0.00      1.61 o
 -12  -9   5        0.80        1.61      2.01 o
 -11  -9   5        4.63        7.44      2.21 o
 -10  -9   5        1.47        5.43      1.81 o
  -9  -9   5        0.40        0.00      1.21 o
  -8  -9   5       21.62       17.90      1.81 o
  -7  -9   5        4.21        5.03      0.80 o
  -6  -9   5        0.36        0.20      0.60 o
  -5  -9   5       40.60       39.03      1.41 o
  -4  -9   5       61.80       62.17      2.01 o
  -3  -9   5        0.40        1.81      0.80 o
  -2  -9   5        0.20        0.40      0.80 o
  -1  -9   5        7.30        4.41      0.67 o
   0  -9   5        0.41        0.27      1.41 o
   1  -9   5        4.30        4.43      0.97 o
   2  -9   5        0.03       -0.80      1.21 o
   3  -9   5        0.13       -1.41      1.41 o
   4  -9   5        0.26        3.22      1.81 o
 -12  -8   5        0.81        1.21      1.61 o
 -11  -8   5        6.29        9.86      1.81 o
 -10  -8   5        0.00       -0.40      1.21 o
  -9  -8   5       33.66       38.42      1.61 o
  -8  -8   5        2.24        1.01      0.80 o
  -7  -8   5        0.76        1.21      0.60 o
  -6  -8   5        8.46        7.64      0.80 o
  -5  -8   5       50.50       52.91      1.81 o
  -4  -8   5       30.97       35.41      1.41 o
  -3  -8   5       10.08        8.45      1.01 o
  -2  -8   5       19.43       17.30      1.21 o
  -1  -8   5        3.47        2.21      0.57 o
   0  -8   5        0.42        0.60      1.41 o
   1  -8   5        8.27        7.49      0.71 o
   2  -8   5        0.02       -0.80      1.41 o
   3  -8   5        1.29        1.01      1.61 o
   4  -8   5        1.61        1.21      1.61 o
   5  -8   5        0.00       -1.81      1.81 o
 -13  -7   5        0.01       -0.20      1.61 o
 -12  -7   5        1.00        4.02      2.21 o
 -11  -7   5        3.26        4.83      1.61 o
 -10  -7   5        0.21        1.21      1.21 o
  -9  -7   5        0.08        0.00      0.80 o
  -8  -7   5        7.01        6.84      1.01 o
  -7  -7   5        8.08       10.26      1.01 o
  -6  -7   5       18.14       19.91      1.21 o
  -5  -7   5        0.38        1.81      0.80 o
  -4  -7   5       13.27       13.48      1.01 o
  -3  -7   5       22.89       24.34      1.21 o
  -2  -7   5        0.29        1.01      0.60 o
  -1  -7   5        1.40        2.92      0.60 o
   0  -7   5        0.01        1.11      0.70 o
   1  -7   5       14.36       13.40      2.51 o
   2  -7   5        0.01        1.61      1.01 o
   3  -7   5        0.02       -0.40      0.60 o
   4  -7   5        2.38        0.80      1.41 o
   5  -7   5        2.81        2.61      1.61 o
   6  -7   5        0.06       -0.40      1.81 o
 -13  -6   5        0.04        1.01      1.61 o
 -12  -6   5        2.40        2.41      2.21 o
 -11  -6   5        0.47        2.61      1.21 o
 -10  -6   5        3.58        3.82      0.80 o
  -9  -6   5        0.39        0.00      1.21 o
  -8  -6   5        6.54        8.25      1.01 o
  -7  -6   5        4.87        4.83      0.80 o
  -6  -6   5       17.19       17.10      1.21 o
  -5  -6   5       10.35        9.86      1.01 o
  -4  -6   5        2.75        2.82      0.60 o
  -3  -6   5        1.80        1.01      0.60 o
  -2  -6   5       72.10       62.18      2.41 o
  -1  -6   5       26.08       25.88      3.32 o
   0  -6   5       31.93       34.78      5.33 o
   1  -6   5       22.26       19.93      3.72 o
   2  -6   5        0.32        0.20      0.80 o
   3  -6   5       11.00       12.67      1.21 o
   4  -6   5       51.66       58.55      2.01 o
   5  -6   5        0.42       -0.20      1.41 o
   6  -6   5        2.15        5.23      2.21 o
   7  -6   5        1.80        0.00      2.21 o
 -13  -5   5        0.01        0.20      1.41 o
 -12  -5   5        0.06       -1.41      1.41 o
 -11  -5   5       12.82       14.28      2.01 o
 -10  -5   5        2.17        1.81      0.80 o
  -9  -5   5        0.40       -0.20      1.01 o
  -8  -5   5        2.10        1.21      1.01 o
  -7  -5   5        0.17        1.01      0.60 o
  -6  -5   5        0.59        0.20      0.60 o
  -5  -5   5        0.37       -0.40      0.60 o
  -4  -5   5       36.05       33.80      1.61 o
  -3  -5   5        0.90        0.80      0.60 o
  -2  -5   5      140.32      135.11      4.43 o
  -1  -5   5       29.08       30.35      5.43 o
   0  -5   5        3.74        4.04      0.70 o
   1  -5   5       16.08       15.34      3.02 o
   2  -5   5       14.11       17.30      1.21 o
   3  -5   5       33.09       34.40      1.61 o
   4  -5   5      157.49      183.59      5.84 o
   5  -5   5      175.34      174.54      4.83 o
   6  -5   5        6.26        6.84      1.81 o
   7  -5   5       14.30       12.27      1.81 o
   8  -5   5        4.64        8.65      1.61 o
 -13  -4   5        2.49        1.21      1.61 o
 -12  -4   5        0.15       -1.41      1.61 o
 -11  -4   5        0.42       -1.21      1.21 o
 -10  -4   5        2.61        2.01      0.80 o
  -9  -4   5       40.93       45.27      1.81 o
  -8  -4   5        9.65        7.64      1.01 o
  -7  -4   5        0.73       -0.60      0.80 o
  -6  -4   5        0.64        1.21      0.60 o
  -5  -4   5        0.71        0.60      0.60 o
  -4  -4   5       42.13       49.09      2.21 o
  -3  -4   5        4.40        5.03      0.80 o
  -2  -4   5      138.27      123.85      4.23 o
  -1  -4   5        8.58       10.38      1.51 o
   0  -4   5       13.09       15.71      2.21 o
   1  -4   5       12.73       12.35      3.02 o
   2  -4   5       70.05       85.73      3.62 o
   3  -4   5       25.14       25.95      1.21 o
   4  -4   5      187.18      213.44      7.25 o
   5  -4   5        9.56        8.85      1.21 o
   6  -4   5       41.94       38.63      1.61 o
   7  -4   5       16.52       15.49      1.81 o
   8  -4   5        0.01        1.81      1.21 o
   9  -4   5        0.32       -0.20      1.41 o
 -13  -3   5        0.00        0.40      1.81 o
 -12  -3   5        3.04        3.22      1.61 o
 -11  -3   5        4.00        4.83      1.41 o
 -10  -3   5        0.57        1.01      0.80 o
  -9  -3   5       14.72       13.28      1.21 o
  -8  -3   5        1.81        2.01      0.80 o
  -7  -3   5       15.85       19.31      1.21 o
  -6  -3   5        1.70        2.01      0.60 o
  -5  -3   5      105.96       92.20      3.62 o
  -4  -3   5      129.39      125.05      4.23 o
  -3  -3   5     1250.14     1209.12     21.17 o
  -2  -3   5      733.15      632.34     14.99 o
  -1  -3   5     2425.10     2396.02    333.08 o
   0  -3   5      168.70      166.19     31.83 o
   1  -3   5      885.94      990.04    112.00 o
   2  -3   5       18.04       22.33      1.21 o
   3  -3   5       68.44       65.80      2.62 o
   4  -3   5       23.67       19.92      1.21 o
   5  -3   5       42.67       36.21      1.81 o
   6  -3   5       43.05       45.67      1.81 o
   7  -3   5       20.34       17.70      1.41 o
   8  -3   5        0.01        1.81      1.61 o
   9  -3   5       12.99       11.67      2.01 o
  10  -3   5        1.51        1.61      2.01 o
 -12  -2   5        0.06       -1.41      1.81 o
 -11  -2   5        0.04        1.81      1.41 o
 -10  -2   5        6.87        8.05      1.01 o
  -9  -2   5       25.72       27.36      1.61 o
  -8  -2   5       22.45       22.13      1.41 o
  -7  -2   5       90.33       86.74      3.42 o
  -6  -2   5      166.42      167.14      7.45 o
  -5  -2   5      129.16      128.26      4.23 o
  -4  -2   5      208.07      248.88     10.08 o
  -3  -2   5      759.38      746.84     16.83 o
  -1  -2   5     1720.25     1704.21    353.12 o
   0  -2   5      172.61      160.76     15.11 o
   1  -2   5      166.00      165.03     23.47 o
   2  -2   5       76.38      101.44      4.03 o
   3  -2   5        2.13        2.21      0.60 o
   4  -2   5        6.77        7.84      0.80 o
   5  -2   5       44.14       45.67      2.01 o
   6  -2   5       55.73       59.15      2.41 o
   7  -2   5        4.69        4.63      1.01 o
   8  -2   5       11.27       12.27      1.01 o
   9  -2   5        2.25        1.41      1.81 o
  10  -2   5        0.00       -0.20      1.61 o
 -12  -1   5        0.01       -1.21      2.01 o
 -11  -1   5        3.18        3.02      1.61 o
 -10  -1   5        0.21        1.01      1.21 o
  -9  -1   5        0.32        1.01      0.80 o
  -8  -1   5      132.58      127.01      5.23 o
  -7  -1   5      149.73      143.75      4.43 o
  -6  -1   5       88.32       81.91      3.22 o
  -5  -1   5       26.30       24.95      1.01 o
  -4  -1   5      373.32      420.24     13.32 o
  -3  -1   5      360.27      349.74     12.12 o
  -2  -1   5     1110.35     1040.36     19.17 o
  -1  -1   5       96.24       92.90      9.47 o
   0  -1   5     1476.49     1478.57    239.67 o
   1  -1   5       23.27       20.18      4.23 o
   2  -1   5      437.54      522.39     14.75 o
   3  -1   5       10.15       10.66      0.80 o
   4  -1   5      273.12      304.38     10.89 o
   5  -1   5       82.92       80.70      3.22 o
   6  -1   5       15.45       11.87      1.21 o
   7  -1   5      109.30      110.49      5.23 o
   8  -1   5       42.90       38.43      1.81 o
   9  -1   5        1.81        0.00      1.61 o
  10  -1   5        0.02       -0.40      1.81 o
  11  -1   5        0.06       -0.20      1.41 o
 -12   0   5        3.53        7.04      2.21 o
 -11   0   5        0.07       -0.20      1.41 o
 -10   0   5       10.58       14.68      1.81 o
  -9   0   5       28.44       27.16      1.41 o
  -8   0   5      190.53      181.61      5.84 o
  -7   0   5       15.02       17.30      1.21 o
  -6   0   5       74.18       73.45      2.82 o
  -5   0   5        0.24        1.21      0.60 o
  -4   0   5      469.58      474.71     14.75 o
  -3   0   5       24.63       31.59      1.21 o
  -2   0   5      199.34      184.51      8.87 o
  -1   0   5       60.30       62.64      8.35 o
   0   0   5       65.71       52.75      1.21 o
   1   0   5       65.98       64.14     10.47 o
   2   0   5      299.72      329.07     11.31 o
   3   0   5        2.79        2.82      0.60 o
   4   0   5      139.20      147.62      5.44 o
   5   0   5       98.68      114.94      4.23 o
   6   0   5       27.79       22.53      1.21 o
   7   0   5       76.83       71.44      2.62 o
   8   0   5        1.03        1.21      0.80 o
   9   0   5        4.70        3.62      0.80 o
  10   0   5        7.38        4.63      1.81 o
  11   0   5        0.41       -1.01      1.61 o
  12   0   5        0.28        0.40      2.01 o
 -11   1   5        0.58        0.80      1.81 o
 -10   1   5        2.30        2.82      1.61 o
  -9   1   5       17.77       16.09      1.21 o
  -8   1   5       10.77       10.86      1.01 o
  -7   1   5       64.82       70.83      2.41 o
  -6   1   5       15.52       17.50      1.21 o
  -5   1   5       26.51       36.21      1.61 o
  -4   1   5      105.27      119.18      4.43 o
  -3   1   5       77.57       82.73      3.42 o
  -2   1   5      152.59      137.63      5.24 o
  -1   1   5       45.81       34.05      2.72 o
   0   1   5      812.11      741.68     89.21 o
   1   1   5        1.32        1.22      0.28 o
   2   1   5        1.77        3.22      0.60 o
   3   1   5       87.45       86.17      3.62 o
   4   1   5        4.10        5.23      0.80 o
   5   1   5       83.88      102.85      4.43 o
   6   1   5        7.28        8.85      1.21 o
   7   1   5       34.80       31.99      1.61 o
   8   1   5       49.61       38.43      1.61 o
   9   1   5       23.87       18.10      1.41 o
  10   1   5        6.59        4.43      1.61 o
  11   1   5        7.03        6.64      2.21 o
  12   1   5        2.85        4.22      2.21 o
 -11   2   5        5.02        5.23      2.41 o
 -10   2   5        2.20        4.22      1.81 o
  -9   2   5        0.77        1.01      1.41 o
  -8   2   5        0.93       -0.80      0.80 o
  -7   2   5       42.71       44.46      1.61 o
  -6   2   5        0.13        0.80      0.80 o
  -5   2   5        0.00        0.80      0.60 o
  -4   2   5       24.41       29.17      1.21 o
  -3   2   5      236.28      253.78      9.88 o
  -2   2   5      159.83      177.91      8.26 o
  -1   2   5     1282.95     1217.73     59.58 o
   0   2   5        0.04        0.00      0.20 o
   1   2   5       82.20       80.59      7.75 o
   2   2   5      202.50      196.65      8.67 o
   3   2   5      146.04      157.16      5.64 o
   4   2   5      557.34      617.53     15.37 o
   5   2   5       44.75       49.90      2.01 o
   7   2   5       15.22       17.90      1.21 o
   8   2   5        0.47        0.40      0.80 o
   9   2   5       21.39       16.49      1.21 o
  10   2   5        6.95        6.24      1.01 o
  11   2   5        1.49        1.41      1.61 o
  12   2   5        0.15       -0.20      1.61 o
 -10   3   5        0.29       -1.01      1.21 o
  -9   3   5        2.10        1.21      1.41 o
  -8   3   5        0.21        2.41      0.80 o
  -7   3   5       37.67       36.21      1.61 o
  -6   3   5       23.12       28.97      1.41 o
  -5   3   5       43.32       48.29      1.61 o
  -4   3   5       17.46       22.93      1.21 o
  -3   3   5       17.90       18.51      1.01 o
  -2   3   5       70.96       87.15      3.42 o
  -1   3   5      124.76      128.31      3.34 o
   0   3   5      111.77      112.43      3.06 o
   1   3   5     2009.45     1954.88     36.31 o
   2   3   5      425.27      436.78     13.14 o
   3   3   5      404.10      424.35     12.73 o
   4   3   5        5.71        3.22      0.60 o
   5   3   5      189.08      196.63      9.07 o
   6   3   5       64.63       82.31      3.42 o
   7   3   5        5.17        4.02      0.80 o
   8   3   5        6.08        3.02      1.01 o
   9   3   5       80.52       68.01      2.82 o
  10   3   5        7.65        7.04      1.01 o
  11   3   5       13.21       10.86      2.01 o
  12   3   5        5.40        0.20      1.61 o
  13   3   5        5.65       10.86      2.82 o
 -10   4   5        8.52       10.06      2.21 o
  -9   4   5        0.10       -0.60      1.21 o
  -8   4   5        1.71        3.22      1.61 o
  -7   4   5       11.39        9.86      1.01 o
  -6   4   5        0.10       -0.40      0.80 o
  -5   4   5       42.40       36.41      1.61 o
  -4   4   5       17.06       18.51      1.21 o
  -3   4   5        8.43        9.66      0.80 o
  -2   4   5        3.79        3.82      0.60 o
  -1   4   5        7.14        5.92      0.60 o
   0   4   5       16.95       12.18      0.57 o
   1   4   5     1186.81     1151.09     14.83 o
   2   4   5       23.29       21.73      0.80 o
   3   4   5      872.11      937.54     18.88 o
   4   4   5      303.95      309.64     11.09 o
   5   4   5        2.53        3.82      0.80 o
   6   4   5      622.80      677.81     15.36 o
   7   4   5        9.71       12.47      1.01 o
   8   4   5       95.69       89.16      3.02 o
   9   4   5        1.17        2.01      0.80 o
  10   4   5        8.18        9.25      1.01 o
  11   4   5        0.89       -0.60      1.81 o
  12   4   5        0.00       -0.60      1.81 o
  13   4   5        0.56        1.21      1.81 o
  -9   5   5        4.91        7.04      2.01 o
  -8   5   5        4.86        3.42      1.81 o
  -7   5   5        0.56        0.40      1.41 o
  -6   5   5        0.99        0.60      0.80 o
  -5   5   5        8.06        8.65      1.01 o
  -4   5   5       73.82       75.46      2.62 o
  -3   5   5       34.30       35.41      1.61 o
  -2   5   5      155.49      165.32      7.65 o
  -1   5   5      372.98      388.91     27.84 o
   0   5   5      435.32      500.28      9.69 o
   1   5   5     1644.91     1725.10     92.70 o
   2   5   5     3115.78     3133.04     34.16 o
   3   5   5      141.45      165.35      5.64 o
   5   5   5       15.87       12.27      1.01 o
   6   5   5      137.12      146.37      7.05 o
   7   5   5      228.86      219.98      8.46 o
   8   5   5       25.04       25.35      1.41 o
   9   5   5      135.98      138.28      5.43 o
  10   5   5       23.88       23.13      1.61 o
  11   5   5       17.70       17.50      1.81 o
  12   5   5        3.26        0.60      1.61 o
  13   5   5        3.82        0.40      1.61 o
  -8   6   5        0.08        0.80      1.61 o
  -7   6   5        0.67       -1.21      1.61 o
  -6   6   5        1.45        3.22      1.21 o
  -5   6   5        2.98        1.61      0.80 o
  -4   6   5        0.80        0.60      0.80 o
  -3   6   5       75.35       83.91      3.42 o
  -2   6   5      460.72      494.44     11.70 o
  -1   6   5       18.42       16.06      1.71 o
   0   6   5      358.10      355.54     19.66 o
   1   6   5     1549.53     1455.70     86.53 o
   2   6   5       92.47       84.74      3.22 o
   3   6   5        6.07        4.83      0.60 o
   4   6   5      633.07      675.99     15.36 o
   5   6   5       40.62       48.89      1.81 o
   6   6   5      225.71      228.05      8.46 o
   7   6   5        4.71        3.82      1.21 o
   8   6   5        7.29        7.64      1.01 o
   9   6   5       21.48       21.93      1.41 o
  10   6   5        1.51        1.21      1.01 o
  11   6   5        0.31       -0.60      1.61 o
  12   6   5       10.16       14.48      2.21 o
  13   6   5        0.06       -0.20      2.01 o
  -7   7   5        0.85        0.80      1.41 o
  -6   7   5        0.70        1.21      1.21 o
  -5   7   5        3.50        3.42      1.41 o
  -4   7   5       15.67       16.90      1.21 o
  -3   7   5       11.73        7.64      1.01 o
  -2   7   5       23.56       22.93      1.41 o
  -1   7   5       35.20       35.81      1.06 o
   0   7   5       36.52       41.70      1.20 o
   1   7   5      293.45      304.53     24.99 o
   2   7   5       16.97       17.90      1.01 o
   3   7   5        0.37        0.60      0.60 o
   4   7   5       11.34       14.89      1.21 o
   5   7   5        6.80        4.83      0.60 o
   6   7   5       41.15       33.80      1.41 o
   7   7   5       78.94       80.49      3.02 o
   8   7   5       55.95       57.14      2.01 o
   9   7   5       55.73       54.73      2.21 o
  10   7   5        5.74        7.04      1.01 o
  11   7   5        7.99        3.82      1.81 o
  12   7   5        0.70        0.80      1.61 o
  13   7   5        0.00       -1.01      1.41 o
  -6   8   5        0.38        1.41      1.41 o
  -5   8   5        3.11        5.23      1.41 o
  -4   8   5        0.56        1.41      1.21 o
  -3   8   5        0.96       -0.60      0.80 o
  -2   8   5       20.91       18.71      1.21 o
  -1   8   5       11.47       10.90      1.61 o
   0   8   5        8.97        9.18      0.80 o
   1   8   5        4.56        5.05      1.31 o
   2   8   5      113.02      105.87      3.82 o
   3   8   5       15.32       16.09      1.01 o
   4   8   5        1.92        1.01      0.80 o
   5   8   5       31.79       30.78      1.21 o
   6   8   5       92.06       93.18      3.42 o
   7   8   5        0.14        0.60      0.80 o
   8   8   5       23.37       23.74      1.21 o
   9   8   5        4.45        4.63      0.80 o
  10   8   5        0.90        0.40      0.80 o
  11   8   5        0.63       -0.40      1.01 o
  12   8   5        0.69        0.80      1.81 o
  13   8   5        1.96        3.82      1.81 o
  -5   9   5        0.09       -1.81      1.81 o
  -4   9   5        3.84        4.43      1.61 o
  -3   9   5        0.45        0.20      1.21 o
  -2   9   5        3.41        2.41      0.80 o
  -1   9   5       13.63       13.03      1.41 o
   0   9   5        0.09        0.00      0.60 o
   1   9   5        9.59       10.69      0.77 o
   2   9   5        2.61        3.42      0.80 o
   3   9   5       37.19       35.01      1.41 o
   4   9   5       25.57       27.16      1.21 o
   5   9   5       10.15       10.66      1.01 o
   6   9   5       39.01       28.37      1.41 o
   7   9   5        0.00        0.80      0.80 o
   8   9   5       20.51       16.49      1.41 o
   9   9   5        2.81        1.41      1.01 o
  10   9   5       11.29       10.86      1.61 o
  11   9   5        6.51        7.84      1.81 o
  12   9   5        2.52        2.21      1.81 o
  13   9   5        1.79        3.02      1.61 o
  -4  10   5        0.24        3.02      1.81 o
  -3  10   5        0.45       -1.21      1.61 o
  -2  10   5        0.12       -0.80      1.41 o
  -1  10   5        0.07        0.80      0.85 o
   0  10   5        7.61        6.51      1.51 o
   1  10   5        2.66        3.79      0.57 o
   2  10   5        0.21        0.00      0.60 o
   3  10   5       32.90       26.35      1.41 o
   4  10   5        0.00       -0.20      0.80 o
   5  10   5       53.54       54.12      2.21 o
   6  10   5        0.08        0.20      0.60 o
   7  10   5        0.55       -0.80      0.80 o
   8  10   5       27.15       27.96      1.41 o
   9  10   5        3.95        4.02      0.80 o
  10  10   5        2.99        2.41      1.61 o
  11  10   5       11.32       11.47      2.01 o
  12  10   5        0.87        5.63      2.21 o
  13  10   5        0.66       -2.01      2.01 o
  -2  11   5        0.29        1.21      1.61 o
  -1  11   5        0.01        0.14      0.97 o
   0  11   5        0.73       -0.80      1.01 o
   1  11   5        0.87        0.60      2.21 o
   2  11   5        0.09       -1.01      1.01 o
   3  11   5       15.25       10.26      1.01 o
   4  11   5        0.33        1.01      1.01 o
   5  11   5        3.46        4.83      0.80 o
   6  11   5       33.42       29.97      1.41 o
   7  11   5        0.21        0.60      0.80 o
   8  11   5       56.44       61.76      2.82 o
   9  11   5        5.83        6.03      1.61 o
  10  11   5        0.13        1.81      1.81 o
  11  11   5        0.08       -2.01      2.01 o
  12  11   5        0.00        2.61      2.01 o
  -1  12   5        6.72        8.41      1.40 o
   0  12   5        7.52        4.50      1.31 o
   1  12   5       11.20       12.47      3.52 o
   2  12   5       10.65        8.05      2.01 o
   3  12   5        1.41        0.80      1.21 o
   4  12   5        3.01        4.02      1.41 o
   5  12   5        1.89        1.81      1.41 o
   6  12   5        9.88       11.87      1.81 o
   7  12   5       13.72       14.48      2.01 o
   8  12   5       24.89       29.57      2.21 o
   9  12   5        0.04        0.20      1.81 o
  10  12   5        1.22       -0.20      1.61 o
  11  12   5        1.76       -0.20      2.01 o
   2  13   5        5.30        7.24      1.61 o
   3  13   5        1.68        2.01      1.61 o
   4  13   5       12.32       14.28      2.21 o
   5  13   5        4.53        4.83      2.01 o
   6  13   5       14.43       18.30      2.01 o
   7  13   5        0.33        2.01      1.61 o
   8  13   5        0.84       -1.21      1.21 o
   9  13   5        0.14       -1.21      2.01 o
  10  13   5        0.31        1.41      2.01 o
  -8 -12   6        0.07       -1.21      1.21 o
  -7 -12   6        0.01        1.21      1.41 o
  -6 -12   6        0.92        0.80      1.81 o
  -5 -12   6        0.73        0.60      1.81 o
  -4 -12   6        0.53       -1.41      1.61 o
  -3 -12   6        1.52       -1.21      1.61 o
 -10 -11   6        0.77       -1.21      1.81 o
  -9 -11   6        3.04        5.83      2.21 o
  -8 -11   6        0.54        2.01      1.41 o
  -7 -11   6        0.65        1.21      1.21 o
  -6 -11   6        0.84       -0.20      1.41 o
  -5 -11   6        7.59       10.26      1.61 o
  -4 -11   6        4.67        4.63      1.61 o
  -3 -11   6        0.06       -0.20      1.21 o
  -2 -11   6        0.02       -0.60      1.61 o
  -1 -11   6        2.17        2.31      1.14 o
   0 -11   6       10.19       11.03      1.71 o
 -11 -10   6        3.45        2.21      1.61 o
 -10 -10   6        4.28        6.03      1.61 o
  -9 -10   6        7.00        6.44      2.01 o
  -8 -10   6        1.45        3.22      1.41 o
  -7 -10   6        4.43        5.23      1.61 o
  -6 -10   6        3.24        3.22      1.21 o
  -5 -10   6        0.03        0.00      1.61 o
  -4 -10   6       43.74       40.03      2.41 o
  -3 -10   6        3.84        2.61      1.41 o
  -2 -10   6       16.84       18.10      2.01 o
  -1 -10   6        0.39        0.75      2.21 o
   0 -10   6        1.21        1.61      1.14 o
   1 -10   6        9.79       10.95      1.49 o
   2 -10   6        0.07        0.00      2.01 o
 -12  -9   6        0.49        3.42      2.41 o
 -11  -9   6        1.40        1.21      1.41 o
 -10  -9   6        0.09       -1.21      1.61 o
  -9  -9   6        3.34        2.61      1.41 o
  -8  -9   6       21.96       24.34      2.21 o
  -7  -9   6        6.32        7.04      1.41 o
  -6  -9   6       39.24       35.81      1.41 o
  -5  -9   6        9.95       10.66      1.01 o
  -4  -9   6       13.03       17.50      1.21 o
  -3  -9   6        1.36        1.01      0.80 o
  -2  -9   6       25.48       23.54      1.21 o
  -1  -9   6       56.96       57.10      4.02 o
   0  -9   6        0.63        0.71      0.92 o
   1  -9   6        3.55        3.72      1.28 o
   2  -9   6        0.29        0.20      2.21 o
   3  -9   6        0.16       -1.41      1.41 o
   4  -9   6        2.27        3.62      1.81 o
 -12  -8   6        4.06        6.24      2.21 o
 -11  -8   6        6.05        8.25      1.81 o
 -10  -8   6        8.54       12.27      2.01 o
  -9  -8   6       11.04       13.48      2.01 o
  -8  -8   6       15.54       16.09      1.21 o
  -7  -8   6        8.31        8.25      1.01 o
  -6  -8   6        2.07        1.81      0.80 o
  -5  -8   6       19.49       17.70      1.21 o
  -4  -8   6       29.85       23.94      1.41 o
  -3  -8   6        2.95        4.43      0.80 o
  -2  -8   6      172.93      144.75      5.03 o
  -1  -8   6        0.42        1.51      0.70 o
   0  -8   6       63.69       58.30     10.66 o
   1  -8   6       15.59       14.59      2.01 o
   2  -8   6        9.72       11.47      1.81 o
   3  -8   6        3.88        2.82      2.01 o
   4  -8   6        0.02        1.21      1.81 o
   5  -8   6        0.40       -1.61      1.61 o
 -12  -7   6        2.07        3.22      2.21 o
 -11  -7   6       13.53       19.71      2.01 o
 -10  -7   6        0.68        1.21      1.21 o
  -9  -7   6        5.93        6.64      1.01 o
  -8  -7   6        3.35        1.41      1.01 o
  -7  -7   6       21.35       21.32      1.21 o
  -6  -7   6       10.29        9.05      1.01 o
  -5  -7   6       70.33       62.78      2.21 o
  -4  -7   6       35.92       34.00      1.61 o
  -3  -7   6       77.42       71.44      2.41 o
  -2  -7   6        1.44        2.41      0.80 o
  -1  -7   6       10.06       10.58      1.51 o
   0  -7   6        3.62        4.35      1.11 o
   1  -7   6       15.24       14.68      1.91 o
   2  -7   6        1.33        1.61      0.80 o
   3  -7   6        8.44        7.64      1.61 o
   4  -7   6        4.93        5.43      1.61 o
   5  -7   6        0.31        0.60      1.41 o
   6  -7   6        8.11        9.65      2.01 o
 -13  -6   6        1.34        3.02      1.81 o
 -12  -6   6       15.48       22.73      2.41 o
 -11  -6   6        2.43        4.22      1.41 o
 -10  -6   6        1.74        0.60      1.41 o
  -9  -6   6       10.18        9.25      1.41 o
  -8  -6   6        9.87       12.47      1.01 o
  -7  -6   6       15.59       14.68      1.21 o
  -6  -6   6        3.67        2.61      0.80 o
  -5  -6   6       19.10       19.31      1.21 o
  -4  -6   6       54.46       51.71      2.21 o
  -3  -6   6       21.84       20.72      1.01 o
  -2  -6   6       42.80       36.01      1.41 o
  -1  -6   6        0.59        1.47      0.48 o
   0  -6   6        0.47        0.72      0.48 o
   1  -6   6       18.50       16.62      3.12 o
   2  -6   6       34.02       44.66      2.01 o
   3  -6   6        1.75        0.80      0.80 o
   4  -6   6       10.14       11.06      1.21 o
   5  -6   6        1.16        2.61      1.21 o
   6  -6   6        0.60        1.41      2.01 o
   7  -6   6        0.06        1.81      1.61 o
 -13  -5   6        0.92        1.01      1.41 o
 -12  -5   6        0.21        0.40      2.01 o
 -11  -5   6        0.13        0.40      1.21 o
 -10  -5   6        8.04        6.64      0.80 o
  -9  -5   6        1.79        3.22      0.80 o
  -8  -5   6        7.85        5.03      1.21 o
  -7  -5   6       28.31       29.57      1.41 o
  -6  -5   6       35.53       41.04      1.81 o
  -5  -5   6       31.44       33.19      1.41 o
  -4  -5   6        1.34        1.41      0.60 o
  -3  -5   6       12.44        9.25      0.80 o
  -2  -5   6       12.81        9.05      0.80 o
  -1  -5   6        7.15        5.51      1.21 o
   0  -5   6       37.16       35.77      6.24 o
   1  -5   6        9.83        9.16      0.63 o
   2  -5   6       26.62       31.78      1.41 o
   3  -5   6       15.95       18.71      1.41 o
   4  -5   6       13.84       16.70      1.21 o
   5  -5   6        8.82        8.45      1.21 o
   6  -5   6        0.17        0.40      1.21 o
   7  -5   6        0.02        0.40      1.41 o
   8  -5   6        0.76        2.82      2.41 o
 -13  -4   6        0.13       -1.61      1.61 o
 -12  -4   6        4.14        7.04      2.01 o
 -11  -4   6        4.58        4.02      2.01 o
 -10  -4   6        6.10        5.83      1.01 o
  -9  -4   6        2.82        3.02      1.21 o
  -8  -4   6        0.07       -0.60      0.60 o
  -7  -4   6        9.19        9.66      1.01 o
  -6  -4   6        0.00        0.20      0.60 o
  -5  -4   6       18.42       15.29      1.01 o
  -4  -4   6        5.21        3.62      0.80 o
  -3  -4   6      322.96      246.42      8.67 o
  -2  -4   6       23.55       19.31      1.01 o
  -1  -4   6       11.36        6.65      1.51 o
   0  -4   6       57.77       58.04     10.06 o
   1  -4   6      136.36      139.96     23.96 o
   2  -4   6        9.76        9.05      1.21 o
   3  -4   6       10.52       10.06      1.01 o
   4  -4   6        4.83        8.45      1.21 o
   5  -4   6       57.87       51.91      1.81 o
   6  -4   6       19.59       19.51      1.41 o
   7  -4   6        0.50        0.00      1.01 o
   8  -4   6        1.55        2.41      1.41 o
   9  -4   6        2.45        6.64      2.21 o
 -12  -3   6        0.04       -0.40      1.81 o
 -11  -3   6        2.49        1.01      1.61 o
 -10  -3   6       21.32       22.13      1.41 o
  -9  -3   6        3.90        3.42      1.21 o
  -8  -3   6       11.67       13.88      1.21 o
  -7  -3   6       15.63       18.10      1.01 o
  -6  -3   6      129.68      128.24      4.43 o
  -5  -3   6       85.42       85.13      3.02 o
  -4  -3   6       46.10       44.47      1.61 o
  -3  -3   6      115.58      100.47      3.42 o
  -2  -3   6     1195.07     1001.31     18.91 o
  -1  -3   6      620.57      602.29     84.55 o
   0  -3   6       23.69       24.09      4.43 o
   1  -3   6      375.99      385.12     36.72 o
   2  -3   6       40.32       47.48      2.21 o
   3  -3   6       10.70       11.26      1.01 o
   4  -3   6       35.47       32.59      1.61 o
   5  -3   6      703.54      713.67     11.91 o
   6  -3   6      104.23      110.08      4.43 o
   7  -3   6       15.85       15.49      1.21 o
   8  -3   6        7.91        4.63      1.61 o
   9  -3   6        9.15        5.43      1.81 o
  10  -3   6        3.82        3.22      1.81 o
 -12  -2   6        2.23        3.22      1.61 o
 -11  -2   6        1.30       -1.01      1.61 o
 -10  -2   6       17.63       17.10      2.21 o
  -9  -2   6        0.45        1.61      1.01 o
  -8  -2   6      202.02      201.36      6.44 o
  -7  -2   6       45.63       53.11      2.21 o
  -6  -2   6      161.78      144.58      6.85 o
  -5  -2   6      180.74      200.81      8.26 o
  -4  -2   6        7.89        7.24      0.60 o
  -2  -2   6       11.28       10.46      0.80 o
  -1  -2   6       50.48       52.04      7.95 o
   0  -2   6      947.61     1002.75    148.54 o
   1  -2   6      951.91     1043.79    170.37 o
   2  -2   6       67.48       72.85      3.02 o
   3  -2   6      130.53      153.02      5.44 o
   4  -2   6      141.13      147.17      7.45 o
   5  -2   6       41.41       42.05      1.81 o
   6  -2   6        7.46        8.65      1.21 o
   7  -2   6        1.56        0.40      1.01 o
   8  -2   6        0.62        1.01      1.41 o
   9  -2   6        4.71        4.02      1.41 o
  10  -2   6        0.41       -1.01      2.21 o
 -12  -1   6        0.43        3.02      1.61 o
 -11  -1   6        1.08        2.21      2.01 o
 -10  -1   6        1.26        3.02      1.41 o
  -9  -1   6        1.29        1.01      0.80 o
  -8  -1   6       10.74       12.27      1.21 o
  -7  -1   6       47.40       47.48      2.01 o
  -6  -1   6       86.35       89.96      3.42 o
  -5  -1   6      133.00      132.68      4.83 o
  -4  -1   6       77.89       99.43      3.82 o
  -3  -1   6        6.81        6.84      0.60 o
  -2  -1   6        0.03        0.00      0.40 o
  -1  -1   6      304.22      289.23     41.38 o
   0  -1   6      132.77      145.45     25.89 o
   1  -1   6       45.69       47.47      4.23 o
   2  -1   6      129.50      148.22      5.64 o
   3  -1   6      422.94      458.24     13.32 o
   4  -1   6        7.61        6.24      1.01 o
   5  -1   6        3.31        2.41      0.80 o
   6  -1   6      122.73      122.78      6.04 o
   7  -1   6       34.28       27.36      1.61 o
   8  -1   6        9.01        5.83      1.01 o
   9  -1   6       11.30        8.85      1.61 o
  10  -1   6        0.17       -0.40      1.41 o
  11  -1   6        0.10       -0.60      1.41 o
 -12   0   6        1.03        1.01      1.61 o
 -11   0   6        2.43        2.61      1.81 o
 -10   0   6       29.63       29.77      2.21 o
  -9   0   6        5.82        3.82      1.01 o
  -8   0   6       34.27       31.58      1.61 o
  -7   0   6        2.99        3.22      0.80 o
  -6   0   6      100.51       96.21      3.82 o
  -5   0   6       61.79       57.75      2.41 o
  -4   0   6       15.19       17.50      1.01 o
  -3   0   6      515.96      517.73     14.15 o
  -2   0   6      625.96      572.20     14.99 o
  -1   0   6       77.98       74.05      9.76 o
   0   0   6     1926.08     1926.86    248.37 o
   1   0   6       93.12       94.98     15.91 o
   2   0   6        0.92        1.21      0.60 o
   3   0   6      110.76      124.03      4.63 o
   4   0   6       46.02       56.34      2.41 o
   5   0   6      195.38      221.16      8.46 o
   6   0   6      231.43      248.17      8.46 o
   7   0   6       17.93       15.89      1.21 o
   8   0   6       15.99       12.87      1.21 o
   9   0   6        8.07        8.25      1.01 o
  10   0   6        0.06        2.01      2.01 o
  11   0   6        8.74       12.87      2.21 o
 -11   1   6        2.65        5.23      1.81 o
 -10   1   6        1.39        1.21      1.41 o
  -9   1   6        3.24        0.20      1.21 o
  -8   1   6       93.15       92.16      4.02 o
  -7   1   6      480.57      489.90     10.08 o
  -6   1   6        8.55        9.66      1.01 o
  -5   1   6        2.99        6.03      0.80 o
  -4   1   6       87.71       81.32      3.22 o
  -3   1   6      357.50      333.40     11.10 o
  -2   1   6       32.78       29.38      1.41 o
  -1   1   6      929.16      917.72     62.75 o
   0   1   6       19.83       22.69      3.12 o
   1   1   6     1224.99     1170.47     96.84 o
   2   1   6      313.06      357.73     11.71 o
   3   1   6      121.46      127.08      4.23 o
   4   1   6      748.28      851.04     18.22 o
   5   1   6        0.36       -0.20      0.60 o
   6   1   6        0.00        0.40      0.80 o
   7   1   6        8.87        6.03      1.01 o
   8   1   6        6.41        6.03      1.01 o
   9   1   6        0.32        1.01      1.01 o
  10   1   6        0.00        0.00      1.61 o
  11   1   6        0.10        0.60      1.81 o
  12   1   6        1.18        3.42      2.01 o
 -11   2   6        5.47        7.04      2.01 o
 -10   2   6        1.87        1.01      1.41 o
  -9   2   6        0.34        1.81      1.41 o
  -8   2   6       98.46       89.15      3.42 o
  -7   2   6      132.95      139.89      5.23 o
  -6   2   6        1.58        2.82      0.80 o
  -5   2   6        6.91        6.64      1.01 o
  -4   2   6       39.68       36.62      1.61 o
  -3   2   6       69.11       71.65      2.82 o
  -2   2   6      461.16      460.70     12.93 o
  -1   2   6      104.87      103.83      6.14 o
   0   2   6       93.25       93.78      6.44 o
   1   2   6        9.42       13.87      1.11 o
   2   2   6      437.02      506.28     13.75 o
   3   2   6       15.94       14.89      0.80 o
   4   2   6       15.50       11.06      0.80 o
   5   2   6        5.52        9.05      0.80 o
   6   2   6       23.93       32.59      1.21 o
   7   2   6        0.00        0.40      1.01 o
   8   2   6        3.15        1.61      0.80 o
   9   2   6        7.72        7.04      1.01 o
  10   2   6        9.06        9.25      1.01 o
  11   2   6        0.10        2.21      1.41 o
  12   2   6        2.24       -1.41      2.41 o
 -10   3   6        0.34       -0.20      1.81 o
  -9   3   6        0.44        1.81      1.61 o
  -8   3   6        3.88        3.02      1.61 o
  -7   3   6        1.37        2.21      0.80 o
  -6   3   6      123.41      128.82      5.43 o
  -5   3   6        0.13        0.40      0.60 o
  -4   3   6        1.98        2.82      0.60 o
  -3   3   6      175.51      177.45      8.06 o
  -2   3   6       92.01       94.81      3.82 o
  -1   3   6       58.70       62.50      1.89 o
   0   3   6       43.50       38.96      2.92 o
   1   3   6        1.17        9.83      3.42 o
   2   3   6        4.05        3.42      0.60 o
   3   3   6       40.48       43.46      2.21 o
   4   3   6       20.77       22.93      1.21 o
   5   3   6       90.66       91.79      3.62 o
   6   3   6        0.53       -0.20      1.01 o
   7   3   6        4.92        2.01      0.80 o
   8   3   6        9.82        7.64      1.01 o
   9   3   6        0.04       -0.80      0.80 o
  10   3   6        3.83        2.21      1.01 o
  11   3   6        9.99        7.64      1.61 o
  12   3   6        0.01        0.40      1.81 o
  13   3   6        0.75       -2.82      2.82 o
 -10   4   6        0.02       -1.61      2.01 o
  -9   4   6        0.67        2.41      1.61 o
  -8   4   6        1.20        0.60      1.81 o
  -7   4   6        1.19        2.01      0.80 o
  -6   4   6        0.90        1.01      0.60 o
  -5   4   6        0.19        1.01      1.01 o
  -4   4   6        4.41        5.43      0.80 o
  -3   4   6       34.62       40.24      1.41 o
  -2   4   6       14.30       16.49      1.01 o
  -1   4   6        0.24        0.30      0.70 o
   0   4   6      292.78      299.57      7.70 o
   1   4   6      106.86       95.76      2.63 o
   2   4   6       22.45       20.92      1.01 o
   3   4   6      460.05      489.55     13.94 o
   4   4   6      160.26      174.44      8.46 o
   5   4   6        2.81        2.01      0.60 o
   6   4   6       35.67       32.79      1.41 o
   7   4   6      106.05      106.68      4.03 o
   8   4   6        7.37        6.84      1.01 o
   9   4   6        0.06        0.20      1.01 o
  10   4   6       16.71       15.69      1.41 o
  11   4   6        0.01        0.60      1.61 o
  12   4   6        3.85        7.24      2.01 o
  13   4   6        0.30       -0.60      1.81 o
  -9   5   6        0.80        0.60      1.41 o
  -8   5   6        2.58        2.01      1.21 o
  -7   5   6       15.84       13.07      1.61 o
  -6   5   6        6.21        4.83      1.41 o
  -5   5   6       11.32       11.47      1.01 o
  -4   5   6        8.58       13.28      1.21 o
  -3   5   6       12.51       12.87      1.01 o
  -2   5   6      108.40      105.07      3.82 o
  -1   5   6        8.44       10.66      0.57 o
   0   5   6       95.90       94.58      4.73 o
   1   5   6      480.61      476.14      9.49 o
   2   5   6     1250.65     1295.44     21.56 o
   3   5   6      984.83     1084.25     20.49 o
   4   5   6      111.46      107.71      4.03 o
   5   5   6       46.80       59.96      3.02 o
   6   5   6      100.53      114.33      4.23 o
   7   5   6       49.08       43.66      1.81 o
   8   5   6        4.49        4.02      1.01 o
   9   5   6       17.18       11.47      1.21 o
  10   5   6       21.67       18.31      1.41 o
  11   5   6        5.91        7.64      1.81 o
  12   5   6        2.65       -2.01      2.01 o
  13   5   6        1.55        1.21      2.01 o
  -8   6   6        0.20       -0.80      2.01 o
  -7   6   6        0.10        0.00      1.21 o
  -6   6   6        0.14        0.60      1.21 o
  -5   6   6        6.51        5.43      0.80 o
  -4   6   6        1.28        1.41      0.80 o
  -3   6   6        0.01        1.21      0.80 o
  -2   6   6        0.64        1.81      1.21 o
  -1   6   6       45.95       46.14      6.44 o
   0   6   6       49.93       46.65      3.42 o
   1   6   6      125.96      117.42      4.13 o
   2   6   6      152.11      145.60      5.24 o
   3   6   6       50.04       48.49      2.01 o
   4   6   6      344.34      340.22     10.69 o
   5   6   6      326.05      327.43     10.48 o
   6   6   6      248.82      250.24      8.46 o
   7   6   6       49.94       51.91      2.01 o
   8   6   6      160.49      161.66      6.04 o
   9   6   6        9.35        8.25      1.01 o
  10   6   6        2.81        4.02      1.01 o
  11   6   6        7.86        7.24      1.41 o
  12   6   6        1.35        1.41      1.41 o
  13   6   6        0.51        2.01      1.81 o
  -7   7   6        0.87        1.81      1.61 o
  -6   7   6        6.15        6.24      1.61 o
  -5   7   6        0.35        0.20      1.21 o
  -4   7   6        3.43        1.81      1.01 o
  -3   7   6       52.92       51.71      1.81 o
  -2   7   6        5.75        4.43      1.01 o
  -1   7   6      334.32      329.14     17.23 o
   0   7   6      193.31      204.48      7.25 o
   1   7   6       23.21       24.60      1.81 o
   2   7   6       54.60       52.72      2.41 o
   3   7   6       99.34      107.48      4.03 o
   4   7   6        0.20        0.00      0.60 o
   5   7   6        8.56        9.25      1.21 o
   6   7   6       87.51       81.91      3.22 o
   7   7   6       26.24       27.76      1.41 o
   8   7   6       45.73       53.11      2.01 o
   9   7   6       14.88       11.87      1.21 o
  10   7   6       12.50       11.87      1.21 o
  11   7   6        1.76        3.02      1.41 o
  12   7   6        1.07        1.61      1.41 o
  13   7   6        4.10        2.01      1.81 o
  -6   8   6        0.00        0.00      1.81 o
  -5   8   6        0.48        1.61      1.41 o
  -4   8   6        0.03        0.20      1.81 o
  -3   8   6        7.85        6.03      0.80 o
  -2   8   6        5.94        4.63      1.01 o
  -1   8   6        7.32        4.84      1.01 o
   0   8   6        6.49        5.58      0.71 o
   1   8   6       42.37       41.31      8.05 o
   3   8   6      100.85       84.73      3.22 o
   4   8   6        1.93        3.42      0.80 o
   5   8   6       10.54       10.46      1.01 o
   6   8   6       37.64       37.02      1.61 o
   7   8   6        5.99        6.24      0.80 o
   8   8   6        0.88        1.81      0.80 o
   9   8   6        9.75       10.26      1.01 o
  10   8   6       19.15       22.93      1.21 o
  11   8   6        1.01        1.01      1.21 o
  12   8   6        0.01       -1.21      1.41 o
  13   8   6        5.96        8.65      1.81 o
  -5   9   6        0.00       -1.41      1.41 o
  -4   9   6        0.36        2.41      1.41 o
  -3   9   6        7.24        5.63      1.41 o
  -2   9   6       11.36       13.48      1.21 o
  -1   9   6        3.49        4.39      0.70 o
   0   9   6        6.85        5.47      0.63 o
   1   9   6        4.91        5.35      0.71 o
   2   9   6       84.21       78.08      2.62 o
   3   9   6       12.83       11.26      1.01 o
   4   9   6        6.02        8.65      1.01 o
   5   9   6        1.75        0.40      1.01 o
   6   9   6        1.53        1.21      0.80 o
   7   9   6       51.59       55.33      2.01 o
   8   9   6        3.65        1.21      0.80 o
   9   9   6        7.36        5.03      1.01 o
  10   9   6        0.08        0.00      1.41 o
  11   9   6        5.86        4.43      1.81 o
  12   9   6        0.15        3.42      1.41 o
  13   9   6        1.36        1.81      1.61 o
  -4  10   6        0.05        1.61      2.01 o
  -3  10   6        0.15        0.60      1.41 o
  -2  10   6        7.78       10.26      1.61 o
  -1  10   6        1.04        1.32      0.97 o
   0  10   6        2.51        2.38      0.67 o
   1  10   6        4.09        3.50      0.63 o
   2  10   6       10.96        8.45      1.01 o
   3  10   6        0.69        0.20      0.80 o
   4  10   6        0.83        0.20      0.60 o
   5  10   6        8.20        6.84      0.80 o
   6  10   6        1.42        1.41      0.60 o
   7  10   6        2.33        3.22      0.80 o
   8  10   6        1.29        1.61      0.80 o
   9  10   6        0.08       -1.01      1.41 o
  10  10   6        0.48        3.02      1.41 o
  11  10   6       12.61       17.70      2.01 o
  12  10   6        0.10        0.40      1.61 o
  13  10   6        0.62        2.41      1.81 o
  -2  11   6        0.01        1.41      1.41 o
  -1  11   6        0.17       -0.15      1.11 o
   0  11   6        1.73        2.92      1.00 o
   1  11   6        2.30        3.79      1.51 o
   2  11   6        0.50        1.41      0.80 o
   3  11   6        4.30        4.22      0.80 o
   4  11   6        0.37        1.21      0.80 o
   5  11   6        0.65       -0.40      0.80 o
   6  11   6        2.26        1.81      0.80 o
   7  11   6        1.08        1.21      0.80 o
   8  11   6        2.60        3.62      1.41 o
   9  11   6        1.63        1.61      1.41 o
  10  11   6        0.61        1.01      1.81 o
  11  11   6        9.16        7.24      2.01 o
  12  11   6        3.87        3.42      1.81 o
  -1  12   6        0.01        1.75      1.20 o
   0  12   6        0.00       -0.80      1.00 o
   1  12   6        1.89        1.90      1.06 o
   2  12   6        0.72        0.00      1.21 o
   3  12   6        0.80       -0.20      1.01 o
   4  12   6        0.00        0.80      1.01 o
   5  12   6        0.09        1.01      1.41 o
   6  12   6        0.81        1.21      1.21 o
   7  12   6        0.77        1.21      1.21 o
   8  12   6        0.53        0.20      1.01 o
   9  12   6        0.18        2.82      2.01 o
  10  12   6        4.29        6.03      1.81 o
  11  12   6        4.65        9.05      2.41 o
   2  13   6        5.90        7.44      2.41 o
   3  13   6        0.55        0.60      2.21 o
   4  13   6        7.07        7.44      1.41 o
   5  13   6        0.19        3.02      1.21 o
   6  13   6        0.06       -0.20      1.21 o
   7  13   6        2.60        2.82      1.81 o
   8  13   6        1.22        2.21      1.61 o
   9  13   6        2.34        1.21      1.61 o
  10  13   6       21.88       22.73      2.61 o
  -7 -12   7        0.02        2.21      1.61 o
  -6 -12   7        1.22        3.62      2.01 o
  -5 -12   7        0.05        0.60      1.61 o
  -4 -12   7        2.05        2.01      1.61 o
  -9 -11   7        0.05        1.81      1.41 o
  -8 -11   7        0.67        1.01      1.41 o
  -7 -11   7        4.51        5.83      1.81 o
  -6 -11   7        0.30        0.60      1.21 o
  -5 -11   7        2.60        1.61      1.41 o
  -4 -11   7        0.64       -0.60      1.41 o
  -3 -11   7        0.79        1.01      1.41 o
  -2 -11   7        2.05        2.82      1.61 o
  -1 -11   7        1.74        3.02      1.14 o
 -11 -10   7        0.09        1.61      1.81 o
 -10 -10   7        1.38        1.61      1.41 o
  -9 -10   7        2.31        6.44      2.01 o
  -8 -10   7        1.44        1.01      1.61 o
  -7 -10   7        1.79        2.82      1.41 o
  -6 -10   7        0.93        1.21      1.21 o
  -5 -10   7        1.90        3.22      1.41 o
  -4 -10   7        6.85        5.83      1.41 o
  -3 -10   7        0.97       -0.40      1.41 o
  -2 -10   7        0.76       -0.40      1.21 o
  -1 -10   7        1.14        2.34      1.03 o
   0 -10   7        2.67        1.34      1.20 o
   1 -10   7        0.00       -0.43      1.20 o
 -11  -9   7        0.66        1.81      2.21 o
 -10  -9   7        7.24       12.07      2.01 o
  -9  -9   7        0.01       -0.60      1.41 o
  -8  -9   7        6.61        3.22      1.41 o
  -7  -9   7        1.48        3.02      1.21 o
  -6  -9   7       16.97       17.10      1.61 o
  -5  -9   7        0.78       -0.20      0.60 o
  -4  -9   7       10.71        7.84      0.80 o
  -3  -9   7       21.30       20.52      1.81 o
  -2  -9   7       21.95       20.72      1.81 o
  -1  -9   7        1.09       -0.40      1.00 o
   0  -9   7        3.09        3.26      1.00 o
   1  -9   7        6.90        4.91      1.20 o
   2  -9   7        0.12       -1.41      1.41 o
   3  -9   7        0.76        1.21      1.81 o
 -12  -8   7        1.77        4.63      2.01 o
 -11  -8   7        0.08       -1.21      1.41 o
 -10  -8   7       22.20       24.54      2.62 o
  -9  -8   7        0.39        0.40      1.61 o
  -8  -8   7        6.04        7.24      1.41 o
  -7  -8   7        0.64        2.61      1.01 o
  -6  -8   7        5.95        4.63      0.80 o
  -5  -8   7       61.95       58.55      2.01 o
  -4  -8   7      201.37      184.63      5.23 o
  -3  -8   7      282.86      273.14      6.04 o
  -2  -8   7       11.47        6.44      1.01 o
  -1  -8   7        6.20        7.73      0.80 o
   0  -8   7        0.01       -0.40      0.43 o
   1  -8   7        1.09        0.80      1.00 o
   2  -8   7       10.88        8.85      1.81 o
   3  -8   7       11.20       12.87      1.81 o
   4  -8   7        1.62        2.41      1.61 o
 -12  -7   7        0.00        1.21      1.81 o
 -11  -7   7        7.25        7.44      2.01 o
 -10  -7   7        2.85        5.63      2.01 o
  -9  -7   7        5.39        6.84      1.41 o
  -8  -7   7       47.19       44.26      1.61 o
  -7  -7   7       30.46       32.59      1.41 o
  -6  -7   7       46.75       46.68      1.81 o
  -5  -7   7       79.38       72.44      2.21 o
  -4  -7   7       83.24       87.33      3.02 o
  -3  -7   7        2.00        3.22      1.01 o
  -2  -7   7        3.08        3.22      0.80 o
  -1  -7   7       23.74       20.68      1.81 o
   0  -7   7       22.21       23.78      5.13 o
   1  -7   7        9.18        7.90      1.11 o
   2  -7   7       23.10       27.16      1.41 o
   3  -7   7        0.91        2.21      1.41 o
   4  -7   7       16.84       20.72      2.01 o
   5  -7   7        4.20        4.02      1.81 o
   6  -7   7        0.00       -0.40      2.21 o
 -12  -6   7        0.51        2.61      2.21 o
 -11  -6   7        0.54        2.01      1.41 o
 -10  -6   7        0.00       -1.21      1.21 o
  -9  -6   7        1.70        2.21      0.80 o
  -8  -6   7       28.08       27.76      1.41 o
  -7  -6   7        4.07        7.84      1.01 o
  -6  -6   7       39.44       38.63      1.61 o
  -5  -6   7       43.32       38.83      1.61 o
  -4  -6   7       11.17        9.05      1.01 o
  -3  -6   7        3.18        2.41      0.80 o
  -2  -6   7        5.72        7.44      0.80 o
  -1  -6   7        5.73        6.16      0.63 o
   0  -6   7       45.55       45.84      8.35 o
   1  -6   7        6.14        6.34      0.71 o
   2  -6   7        0.11        0.80      0.80 o
   3  -6   7        0.42        1.01      0.80 o
   4  -6   7        1.32        2.61      1.21 o
   5  -6   7        0.42       -1.01      1.41 o
   6  -6   7        4.56        5.23      2.21 o
   7  -6   7        3.02       -1.81      1.81 o
 -12  -5   7        0.30       -0.40      1.81 o
 -11  -5   7        3.43        6.44      2.01 o
 -10  -5   7        8.54        8.65      1.61 o
  -9  -5   7        0.00       -0.80      0.80 o
  -8  -5   7        4.46        5.03      1.21 o
  -7  -5   7       17.48       20.32      1.21 o
  -6  -5   7        0.78        0.20      0.60 o
  -5  -5   7       16.05       14.08      1.01 o
  -4  -5   7       48.47       39.84      2.01 o
  -3  -5   7       16.52       10.86      1.01 o
  -2  -5   7        5.63        5.03      0.60 o
  -1  -5   7       10.20       10.86      0.63 o
   0  -5   7        0.34       -0.10      0.43 o
   1  -5   7       34.00       32.59      3.12 o
   2  -5   7        2.09        0.80      0.60 o
   3  -5   7        5.60        5.23      1.01 o
   4  -5   7       32.98       35.00      1.61 o
   5  -5   7       12.98        8.45      1.81 o
   6  -5   7        4.23        2.01      1.41 o
   7  -5   7        0.54        1.01      1.21 o
   8  -5   7        2.72        3.82      1.61 o
 -12  -4   7        5.14        6.24      2.41 o
 -11  -4   7        1.28        4.43      1.61 o
 -10  -4   7       10.65       12.47      1.81 o
  -9  -4   7        0.00       -1.21      1.21 o
  -8  -4   7        8.27        8.45      1.01 o
  -7  -4   7        2.06        2.41      1.21 o
  -6  -4   7       82.23       79.49      2.62 o
  -5  -4   7        1.81        0.20      0.80 o
  -4  -4   7        0.10        0.40      0.60 o
  -3  -4   7       28.11       24.95      1.21 o
  -2  -4   7      121.81      107.50      3.62 o
  -1  -4   7       18.43       18.41      2.72 o
   0  -4   7       12.13       12.65      2.11 o
   1  -4   7        1.06        0.80      0.60 o
   2  -4   7        0.80        0.00      0.80 o
   3  -4   7        1.79        2.01      0.80 o
   4  -4   7       68.01       74.25      2.62 o
   5  -4   7       44.32       50.30      1.81 o
   6  -4   7        3.25        3.22      1.41 o
   7  -4   7        1.58        3.82      1.81 o
   8  -4   7        0.47        2.01      1.61 o
   9  -4   7        9.64        7.64      2.82 o
 -12  -3   7        0.09        0.20      2.01 o
 -11  -3   7        7.50        7.64      1.81 o
 -10  -3   7        2.80        3.42      1.41 o
  -9  -3   7       15.93       19.31      1.21 o
  -8  -3   7        0.02        0.40      0.80 o
  -7  -3   7        8.48       10.86      1.01 o
  -6  -3   7       20.05       15.69      1.01 o
  -5  -3   7        6.23        5.63      0.80 o
  -4  -3   7        4.41        3.22      0.60 o
  -3  -3   7        3.53        3.22      0.60 o
  -2  -3   7        1.16        1.01      0.60 o
  -1  -3   7       15.67       12.84      0.91 o
   0  -3   7        2.01        1.92      0.43 o
   1  -3   7       10.98       14.24      1.91 o
   2  -3   7        6.74        5.83      0.80 o
   3  -3   7        0.37       -0.20      0.60 o
   4  -3   7       48.49       55.73      2.01 o
   5  -3   7       90.75       94.58      4.83 o
   6  -3   7        4.91        5.83      1.21 o
   7  -3   7        3.77        2.61      1.21 o
   8  -3   7        3.38        2.21      1.61 o
   9  -3   7       12.11        9.86      2.21 o
 -12  -2   7        1.23       -0.60      2.41 o
 -11  -2   7        0.02        2.82      1.61 o
 -10  -2   7       12.49       11.06      1.61 o
  -9  -2   7       26.60       24.14      1.41 o
  -8  -2   7       36.50       34.80      1.41 o
  -7  -2   7       31.89       32.19      1.41 o
  -6  -2   7        9.95        8.45      1.01 o
  -5  -2   7        6.84        6.03      0.80 o
  -4  -2   7       17.21       19.11      1.01 o
  -3  -2   7      135.73      108.14      3.62 o
  -2  -2   7      405.83      305.24     12.72 o
  -1  -2   7     1053.81      973.45    109.87 o
   0  -2   7      174.35      159.30     30.92 o
   1  -2   7        4.01        3.14      0.60 o
   3  -2   7       70.06       82.10      3.42 o
   4  -2   7      500.86      526.08     12.71 o
   5  -2   7      188.93      195.52      7.05 o
   6  -2   7      264.91      260.04      6.85 o
   7  -2   7      166.47      162.85      4.63 o
   8  -2   7        0.01       -0.20      1.41 o
   9  -2   7        0.77        0.40      1.41 o
  10  -2   7        1.82        3.02      1.81 o
 -12  -1   7        5.36       10.06      2.21 o
 -11  -1   7        3.72        7.04      1.81 o
 -10  -1   7        2.06        3.62      1.81 o
  -9  -1   7        9.78        8.65      1.21 o
  -8  -1   7       56.78       53.32      2.01 o
  -7  -1   7        0.71        0.60      0.80 o
  -6  -1   7        8.66        6.24      1.01 o
  -5  -1   7      223.54      229.06      8.66 o
  -4  -1   7       25.97       27.76      1.21 o
  -3  -1   7       40.81       40.44      1.81 o
  -2  -1   7     2515.08     2350.16     29.87 o
  -1  -1   7       56.33       49.13      8.15 o
   0  -1   7     2314.43     2293.06    361.19 o
   1  -1   7      256.05      282.20     56.76 o
   2  -1   7      327.56      424.21     12.71 o
   3  -1   7        1.08        1.41      1.01 o
   4  -1   7      151.28      167.73      8.05 o
   5  -1   7      139.81      140.72      6.64 o
   7  -1   7        5.58        3.42      1.01 o
   8  -1   7        9.51        7.04      1.01 o
   9  -1   7        1.16        1.41      1.41 o
  10  -1   7        0.01       -1.81      1.81 o
  11  -1   7        0.10       -1.81      2.01 o
 -12   0   7        1.79        1.81      2.01 o
 -11   0   7        3.38        1.21      1.81 o
 -10   0   7        0.46       -1.21      1.81 o
  -9   0   7       64.70       65.19      3.22 o
  -8   0   7        4.82        5.83      1.01 o
  -7   0   7       30.84       31.38      1.61 o
  -6   0   7      156.05      160.67      6.85 o
  -5   0   7      346.24      354.27     10.48 o
  -4   0   7      112.81      130.25      4.63 o
  -3   0   7     2627.24     2539.87     29.85 o
  -2   0   7        7.35        7.64      0.80 o
  -1   0   7      325.70      325.01     48.95 o
   0   0   7      998.83     1040.84    174.26 o
   1   0   7     2108.42     2167.19    273.83 o
   2   0   7        9.43       12.07      0.80 o
   3   0   7      452.71      519.97     14.14 o
   4   0   7       36.86       38.03      1.61 o
   5   0   7       20.53       21.73      1.21 o
   6   0   7       10.78        9.25      1.01 o
   7   0   7      116.80      116.53      4.83 o
   8   0   7        2.85        3.82      1.01 o
   9   0   7        0.50        0.20      1.41 o
  10   0   7        2.02        3.22      2.01 o
  11   0   7        0.60        2.01      2.21 o
 -11   1   7        0.01        1.61      1.81 o
 -10   1   7        3.35        2.82      2.01 o
  -9   1   7        2.14        0.40      1.61 o
  -8   1   7       64.69       60.36      2.01 o
  -7   1   7      445.74      425.65      9.07 o
  -6   1   7       15.21       17.70      1.21 o
  -5   1   7      389.22      379.95     10.49 o
  -4   1   7       17.46       22.73      1.21 o
  -3   1   7      168.05      169.81      8.06 o
  -2   1   7        4.75        4.83      0.60 o
  -1   1   7       15.89       16.02      0.70 o
   0   1   7       79.97       81.07      9.36 o
   1   1   7      171.62      147.79     13.90 o
   2   1   7       22.58       25.75      1.01 o
   3   1   7      843.01      951.98     19.06 o
   4   1   7      101.37      102.87      3.82 o
   5   1   7       45.97       58.55      2.62 o
   6   1   7       38.72       40.84      1.81 o
   7   1   7        4.03        2.01      1.01 o
   8   1   7       52.00       44.87      1.81 o
  10   1   7        0.58        1.41      1.41 o
  11   1   7        2.03        2.01      1.81 o
  12   1   7        0.01        0.60      1.81 o
 -11   2   7        6.61        5.43      2.01 o
 -10   2   7        6.44        5.43      1.61 o
  -9   2   7       24.01       25.35      2.62 o
  -8   2   7        2.01        2.82      1.01 o
  -7   2   7        3.25        2.82      1.01 o
  -6   2   7       14.90       15.29      1.21 o
  -5   2   7        0.90        1.41      0.60 o
  -4   2   7       60.73       73.45      2.82 o
  -3   2   7      185.15      180.49      5.64 o
  -2   2   7       14.80       14.48      0.80 o
  -1   2   7      172.96      160.73      5.44 o
   0   2   7       46.56       47.73      5.74 o
   1   2   7       56.68       49.70      8.05 o
   2   2   7       79.94       92.60      3.62 o
   3   2   7        1.95        4.22      0.60 o
   4   2   7      125.68      141.35      5.03 o
   5   2   7       94.21       90.98      3.82 o
   6   2   7        1.25        1.81      0.80 o
   7   2   7       12.64       11.87      1.01 o
   8   2   7       10.33        9.25      1.01 o
   9   2   7        3.80        5.43      1.01 o
  10   2   7       16.48       16.90      2.21 o
  11   2   7        1.67        2.21      1.81 o
  12   2   7        0.00       -1.01      2.01 o
 -10   3   7        0.66        1.81      2.01 o
  -9   3   7        2.93       -0.80      2.01 o
  -8   3   7       11.51       11.87      1.81 o
  -7   3   7       44.99       37.82      1.81 o
  -6   3   7       25.09       25.35      1.41 o
  -5   3   7        0.37        0.40      0.60 o
  -4   3   7        1.56        1.01      0.80 o
  -3   3   7       47.87       56.74      2.62 o
  -2   3   7       16.78       17.30      1.01 o
  -1   3   7      234.22      223.84     10.88 o
   0   3   7        4.50        2.95      0.33 o
   1   3   7      931.93      937.22     36.15 o
   2   3   7        8.73       11.87      0.80 o
   3   3   7      174.36      177.30      8.46 o
   4   3   7       43.12       39.03      1.61 o
   5   3   7       46.58       58.15      2.62 o
   6   3   7      109.20      104.07      3.82 o
   7   3   7       26.43       25.95      1.41 o
   8   3   7        4.29        3.02      0.80 o
   9   3   7        0.23        2.82      1.21 o
  10   3   7       10.13        6.03      1.01 o
  11   3   7        4.49        7.44      2.01 o
  12   3   7        4.98        6.03      2.01 o
  -9   4   7        0.05        1.21      1.41 o
  -8   4   7        1.07        1.41      1.81 o
  -7   4   7        0.71        0.20      0.80 o
  -6   4   7        0.10        0.40      0.80 o
  -5   4   7        1.26        2.01      0.80 o
  -4   4   7        0.53       -0.20      0.60 o
  -3   4   7       33.60       37.62      1.41 o
  -1   4   7       25.16       26.67      0.71 o
   0   4   7      235.25      274.33     22.98 o
   1   4   7       11.65       10.79      0.57 o
   2   4   7      176.54      205.30      9.07 o
   3   4   7       98.46      112.33      4.23 o
   4   4   7        6.47       10.46      0.80 o
   5   4   7       21.15       22.33      1.01 o
   6   4   7       11.24        9.66      1.01 o
   7   4   7       67.18       73.24      2.62 o
   8   4   7       15.20       15.49      1.21 o
   9   4   7       20.78       19.91      1.21 o
  10   4   7        5.92        7.64      1.01 o
  11   4   7        1.97        0.40      1.61 o
  12   4   7        0.75       -1.41      1.81 o
  13   4   7        9.24       10.86      2.21 o
  -9   5   7        0.32        0.00      1.61 o
  -8   5   7        0.48        2.41      1.61 o
  -7   5   7        3.35        2.41      1.61 o
  -6   5   7        0.00        0.40      0.80 o
  -5   5   7        1.92        2.41      0.80 o
  -4   5   7       10.13       11.47      1.21 o
  -3   5   7        5.24        6.24      0.80 o
  -2   5   7       61.74       70.23      2.82 o
  -1   5   7       99.12       96.32      4.83 o
   0   5   7        2.20        4.03      0.48 o
   1   5   7        8.60        8.61      0.70 o
   2   5   7      104.02      124.41      4.63 o
   3   5   7      129.50      135.51      4.83 o
   4   5   7        4.12        6.03      0.80 o
   5   5   7        7.36        5.63      0.80 o
   6   5   7        0.25        1.81      1.01 o
   7   5   7        7.54        5.23      1.21 o
   8   5   7       52.87       53.32      2.21 o
   9   5   7        3.69        2.61      1.21 o
  10   5   7        3.87        3.42      1.01 o
  11   5   7        2.67        3.42      1.61 o
  12   5   7        5.56        7.24      2.21 o
  13   5   7        5.43        2.01      2.61 o
  -8   6   7        1.77        1.81      1.61 o
  -7   6   7        0.71        0.00      2.01 o
  -6   6   7        2.90        4.22      1.61 o
  -5   6   7        1.79        0.20      0.80 o
  -4   6   7        4.58        3.42      1.01 o
  -3   6   7       63.57       60.97      2.01 o
  -2   6   7       13.15       10.26      1.41 o
  -1   6   7       24.79       22.31      2.51 o
   0   6   7       37.89       34.01      1.00 o
   1   6   7       31.01       29.51      2.72 o
   2   6   7      384.59      371.17     11.09 o
   3   6   7      114.27      105.69      4.03 o
   4   6   7        5.63        6.64      0.80 o
   5   6   7       90.47       80.71      2.82 o
   6   6   7        0.00        0.60      0.60 o
   7   6   7      169.59      192.08      7.25 o
   8   6   7       76.63       73.65      2.62 o
   9   6   7       82.51       83.71      2.62 o
  10   6   7       22.41       20.72      1.21 o
  11   6   7        5.24        1.81      1.61 o
  12   6   7        0.00        0.60      1.81 o
  13   6   7        4.91       10.66      2.41 o
  -7   7   7        1.65        1.61      1.41 o
  -6   7   7        0.80        1.01      1.41 o
  -5   7   7        0.00        0.40      1.41 o
  -4   7   7       21.70       21.52      1.21 o
  -3   7   7       19.14       16.90      1.21 o
  -2   7   7       19.06       17.50      1.21 o
  -1   7   7       15.45       13.89      0.77 o
   0   7   7       16.06       16.27      1.11 o
   1   7   7       53.03       50.53      2.52 o
   2   7   7      198.19      184.89      7.45 o
   3   7   7       71.69       66.41      2.21 o
   4   7   7        1.51        1.81      0.60 o
   5   7   7       20.70       16.50      1.21 o
   6   7   7      472.73      468.43     10.69 o
   7   7   7        8.24        5.83      1.01 o
   8   7   7       33.90       35.00      1.41 o
   9   7   7        4.64        3.22      1.01 o
  10   7   7        2.37        2.21      0.80 o
  11   7   7        0.07        2.21      1.41 o
  12   7   7        0.35        0.80      1.61 o
  13   7   7        0.61        0.60      1.61 o
  -6   8   7        0.15       -1.01      1.81 o
  -5   8   7        2.07        5.83      1.41 o
  -4   8   7        5.52        3.62      1.61 o
  -3   8   7        2.83        3.82      0.80 o
  -2   8   7       37.90       40.23      1.61 o
  -1   8   7      109.98      101.57     14.99 o
   0   8   7       25.77       21.73      1.51 o
   1   8   7      620.26      586.89     84.08 o
   2   8   7      321.64      273.88      8.46 o
   3   8   7       66.33       56.94      2.41 o
   5   8   7       11.84       12.27      1.01 o
   6   8   7       22.12       20.72      1.21 o
   7   8   7       22.61       21.93      1.21 o
   8   8   7        4.19        5.63      0.80 o
   9   8   7        2.24        2.01      0.80 o
  10   8   7        2.39        2.82      0.80 o
  11   8   7        0.00        1.61      1.81 o
  12   8   7        0.46        2.41      1.61 o
  13   8   7        0.36        1.01      2.21 o
  -5   9   7        0.02        0.00      2.01 o
  -4   9   7        0.02        1.81      1.61 o
  -3   9   7       11.93       14.08      1.81 o
  -2   9   7        3.34        4.63      1.61 o
  -1   9   7        4.52        4.03      0.57 o
   0   9   7        0.63       -0.02      1.11 o
   1   9   7       34.86       35.96      1.31 o
   2   9   7       19.39       20.72      1.21 o
   3   9   7        0.21        0.00      0.80 o
   4   9   7       12.87       11.26      1.01 o
   5   9   7        6.61        4.63      1.01 o
   6   9   7        8.87        5.43      1.01 o
   7   9   7       14.96       14.68      1.21 o
   8   9   7        3.55        0.80      1.01 o
   9   9   7        7.25        6.03      1.01 o
  10   9   7        1.96        2.21      1.21 o
  11   9   7        2.28        3.42      1.81 o
  12   9   7        7.95        4.83      2.41 o
  13   9   7        0.31        0.40      1.81 o
  -4  10   7        8.83        9.05      2.01 o
  -3  10   7        0.08        0.60      1.41 o
  -2  10   7        1.24        2.01      1.81 o
  -1  10   7        7.94        9.01      2.51 o
   0  10   7        1.18        0.92      1.01 o
   1  10   7       13.43       16.66      3.02 o
   2  10   7        3.61        2.21      0.80 o
   3  10   7       23.23       17.90      1.41 o
   4  10   7        0.45        0.00      0.60 o
   5  10   7        0.02       -0.80      0.80 o
   6  10   7        0.99       -0.80      0.80 o
   7  10   7       11.53       11.06      1.01 o
   8  10   7        0.23        0.60      0.60 o
   9  10   7        0.02        0.40      1.41 o
  10  10   7        1.31        1.61      1.61 o
  11  10   7        0.01        0.20      1.81 o
  12  10   7        1.60        1.21      1.81 o
  13  10   7        0.13        0.40      1.81 o
  -2  11   7        0.39        0.80      1.61 o
  -1  11   7        0.23        0.11      1.01 o
   0  11   7        0.45        0.70      1.71 o
   1  11   7        3.92        3.03      1.11 o
   2  11   7        3.11        3.42      1.21 o
   3  11   7        0.03        0.00      0.60 o
   4  11   7       12.61       11.06      1.01 o
   5  11   7        1.47        0.60      0.60 o
   6  11   7        0.65       -0.80      1.01 o
   7  11   7        3.03        3.22      1.01 o
   8  11   7        0.88        0.80      1.21 o
   9  11   7        0.70        0.60      1.41 o
  10  11   7        2.51        2.21      1.61 o
  11  11   7        0.08        0.60      1.81 o
  12  11   7        3.89        1.21      2.21 o
  -1  12   7        2.66        3.62      1.42 o
   0  12   7        0.82        0.28      1.11 o
   1  12   7        0.85        0.55      1.06 o
   2  12   7        0.72       -0.20      1.21 o
   3  12   7        1.35        0.40      1.81 o
   4  12   7        0.09        0.60      1.41 o
   5  12   7        0.85        1.81      1.61 o
   6  12   7        2.64        3.02      1.61 o
   7  12   7        0.54       -1.41      1.41 o
   8  12   7        0.16       -0.40      1.61 o
   9  12   7        0.40       -1.61      1.61 o
  10  12   7        0.12       -0.20      2.01 o
  11  12   7       12.12       15.49      2.21 o
   2  13   7        0.98       -1.61      1.61 o
   3  13   7        0.94        1.81      1.61 o
   4  13   7        0.51        3.22      1.41 o
   5  13   7        0.31       -0.40      1.41 o
   6  13   7        1.86        2.82      1.41 o
   7  13   7        0.39       -0.20      1.21 o
   8  13   7        5.77        3.42      1.61 o
   9  13   7        1.67        1.61      1.61 o
  10  13   7        0.02       -1.41      2.01 o
  -8 -11   8        1.73       -1.01      1.81 o
  -7 -11   8        0.03       -0.80      1.61 o
  -6 -11   8        0.07        0.00      1.41 o
  -5 -11   8        0.81       -0.40      1.41 o
  -4 -11   8        0.05       -1.01      1.41 o
  -3 -11   8        2.31        1.21      1.61 o
  -2 -11   8        4.47        6.84      1.81 o
 -10 -10   8        0.05        0.40      1.61 o
  -9 -10   8        0.45        0.00      1.41 o
  -8 -10   8        2.45       -0.20      1.41 o
  -7 -10   8        0.00        1.01      1.21 o
  -6 -10   8        0.48        1.21      1.41 o
  -5 -10   8        0.92       -0.20      1.01 o
  -4 -10   8        1.80        2.01      1.41 o
  -3 -10   8        0.05       -0.60      1.41 o
  -2 -10   8        0.50        1.21      1.21 o
  -1 -10   8        3.17        2.83      1.06 o
   0 -10   8        0.72        0.84      0.92 o
   1 -10   8        0.81        0.16      1.55 o
 -11  -9   8        2.37        2.21      2.01 o
 -10  -9   8        0.12       -1.41      1.41 o
  -9  -9   8        0.14        0.80      1.41 o
  -8  -9   8        0.95        1.81      1.21 o
  -7  -9   8        0.15        1.61      1.01 o
  -6  -9   8        0.01        0.00      1.41 o
  -5  -9   8       10.45       12.07      1.61 o
  -4  -9   8        1.85        3.22      1.61 o
  -3  -9   8        0.03       -0.80      1.01 o
  -2  -9   8        0.49        2.01      1.41 o
  -1  -9   8        0.25        0.56      1.00 o
   0  -9   8        2.27        1.33      0.92 o
   1  -9   8        5.52        8.21      1.61 o
   2  -9   8        0.01        2.21      2.01 o
   3  -9   8        0.03        1.01      1.61 o
 -11  -8   8        0.44       -0.40      1.41 o
 -10  -8   8        0.68        0.40      1.41 o
  -9  -8   8        3.15        2.41      1.41 o
  -8  -8   8        1.57        2.01      1.21 o
  -7  -8   8        0.81        0.40      1.21 o
  -6  -8   8       12.80       12.27      1.01 o
  -5  -8   8       15.91       12.87      1.01 o
  -4  -8   8        0.21        1.01      0.80 o
  -3  -8   8        1.87        1.81      0.80 o
  -2  -8   8        1.84        1.01      0.80 o
  -1  -8   8        0.08        0.29      0.80 o
   0  -8   8        6.12        6.94      1.91 o
   1  -8   8       18.78       25.55      5.83 o
   2  -8   8        0.20        0.60      1.41 o
   3  -8   8        5.28        3.42      2.41 o
   4  -8   8        0.06       -0.20      2.41 o
 -12  -7   8        0.37       -1.81      1.81 o
 -11  -7   8       10.09       13.48      1.81 o
 -10  -7   8        0.24        1.61      1.21 o
  -9  -7   8       16.61       21.52      2.21 o
  -8  -7   8        0.05        0.00      0.60 o
  -7  -7   8        1.99       -0.20      1.01 o
  -6  -7   8        6.50        7.24      1.01 o
  -5  -7   8        6.81        6.84      1.01 o
  -4  -7   8      111.60      103.65      4.43 o
  -3  -7   8        3.24        2.21      0.80 o
  -2  -7   8      178.15      166.09      5.44 o
  -1  -7   8      108.16       96.22      8.75 o
   0  -7   8        1.11        1.15      0.48 o
   1  -7   8       14.65       13.81      0.85 o
   2  -7   8        0.67       -0.40      1.41 o
   3  -7   8        0.19        1.61      1.21 o
   4  -7   8        0.53       -1.61      2.21 o
   5  -7   8        2.76        5.23      1.61 o
 -12  -6   8        0.12        1.61      2.01 o
 -11  -6   8        0.04       -1.61      1.61 o
 -10  -6   8        0.04        2.61      1.41 o
  -9  -6   8        1.44        0.20      1.41 o
  -8  -6   8       35.29       35.61      1.81 o
  -7  -6   8       22.59       20.52      1.61 o
  -6  -6   8       28.30       31.18      1.61 o
  -5  -6   8      154.06      131.66      4.83 o
  -4  -6   8       56.21       56.74      2.01 o
  -3  -6   8      356.97      284.19      8.47 o
  -2  -6   8      191.51      172.56      6.24 o
  -1  -6   8       24.49       29.67      3.82 o
   0  -6   8       47.91       41.73      6.74 o
   1  -6   8        0.47       -0.10      0.57 o
   2  -6   8       11.74       12.67      1.21 o
   3  -6   8       71.62       77.67      3.02 o
   4  -6   8        3.47        4.22      1.61 o
   5  -6   8       26.13       26.15      2.21 o
   6  -6   8        0.17       -1.61      1.81 o
 -12  -5   8        6.58       10.26      2.01 o
 -11  -5   8        4.20        6.84      2.01 o
 -10  -5   8       17.37       21.12      1.81 o
  -9  -5   8        6.96        7.64      1.01 o
  -8  -5   8       67.09       71.63      2.21 o
  -7  -5   8       34.16       26.96      1.41 o
  -6  -5   8        0.00        1.01      0.80 o
  -5  -5   8       26.28       26.76      1.41 o
  -4  -5   8       69.29       64.39      2.62 o
  -3  -5   8        0.55        1.61      0.60 o
  -2  -5   8        1.47        1.41      0.60 o
  -1  -5   8       66.78       70.27      8.95 o
   0  -5   8        8.33        8.48      1.51 o
   1  -5   8       39.20       37.65      7.85 o
   2  -5   8        9.13        9.86      1.01 o
   3  -5   8       14.11       12.27      1.21 o
   4  -5   8        7.72        6.64      1.21 o
   5  -5   8        0.84        0.80      1.41 o
   6  -5   8        6.36        2.21      2.01 o
   7  -5   8        0.08        0.00      1.41 o
 -12  -4   8        2.93        3.62      1.81 o
 -11  -4   8       12.42       13.07      2.41 o
 -10  -4   8        7.10        6.44      1.41 o
  -9  -4   8       11.96       11.26      1.21 o
  -8  -4   8        0.17        1.61      0.80 o
  -7  -4   8       11.93        9.45      1.01 o
  -5  -4   8        0.17       -0.20      0.60 o
  -4  -4   8       24.03       26.55      1.41 o
  -3  -4   8       19.88       17.30      1.21 o
  -2  -4   8        4.82        3.82      0.60 o
  -1  -4   8       46.72       43.67      7.44 o
   0  -4   8       40.28       46.53      5.73 o
   1  -4   8       18.02       16.17      1.71 o
   2  -4   8       16.20       18.71      1.61 o
   3  -4   8       12.58       15.29      1.21 o
   4  -4   8        7.48        6.84      1.01 o
   5  -4   8        0.75        1.61      0.80 o
   6  -4   8        1.76        3.02      1.21 o
   7  -4   8        0.00       -1.01      1.61 o
   8  -4   8        0.13       -1.01      2.01 o
 -12  -3   8        2.01        3.02      1.61 o
 -11  -3   8        3.94        4.22      1.61 o
 -10  -3   8        3.42        6.24      1.61 o
  -9  -3   8       10.85       13.28      1.21 o
  -8  -3   8        2.68        1.61      1.01 o
  -7  -3   8        2.01        2.01      0.80 o
  -6  -3   8       33.67       30.98      1.41 o
  -5  -3   8        1.15        0.80      1.01 o
  -4  -3   8       56.10       47.89      1.61 o
  -3  -3   8       48.94       44.87      1.61 o
  -2  -3   8      607.43      521.13     12.33 o
  -1  -3   8      122.89      129.02     15.40 o
   0  -3   8       61.19       72.79      9.96 o
   1  -3   8       49.66       46.89      7.95 o
   2  -3   8       44.06       50.50      2.21 o
   3  -3   8       64.86       78.68      3.02 o
   4  -3   8        2.91        2.61      1.41 o
   5  -3   8        0.47        1.01      0.80 o
   6  -3   8        1.54        0.20      1.01 o
   7  -3   8        3.21       -0.60      2.01 o
   8  -3   8        0.52        0.80      1.81 o
   9  -3   8        2.97        2.41      1.81 o
 -12  -2   8        3.01        3.42      2.21 o
 -11  -2   8        0.40        2.21      1.41 o
 -10  -2   8        0.06       -1.21      1.41 o
  -9  -2   8       35.65       38.83      1.61 o
  -8  -2   8        0.60        0.60      0.80 o
  -7  -2   8        4.15        4.83      1.01 o
  -6  -2   8        3.86        3.62      0.80 o
  -5  -2   8        0.01       -0.60      0.60 o
  -4  -2   8        1.30        0.60      0.80 o
  -3  -2   8      357.65      263.83     10.69 o
  -2  -2   8     1458.68     1255.87     20.35 o
  -1  -2   8      489.22      497.57     55.03 o
   0  -2   8      170.82      150.30     26.49 o
   1  -2   8        0.24        0.60      0.40 o
   2  -2   8      196.47      227.81      8.86 o
   3  -2   8        6.20        5.83      1.01 o
   4  -2   8        2.21        3.02      0.80 o
   5  -2   8       82.23       90.75      3.22 o
   6  -2   8       28.88       29.37      1.61 o
   7  -2   8        2.19        1.01      0.80 o
   8  -2   8        2.90        3.22      1.61 o
   9  -2   8        3.26        5.03      1.61 o
  10  -2   8        6.05        7.64      2.61 o
 -12  -1   8        1.35        0.00      1.81 o
 -11  -1   8        2.49        1.41      1.61 o
 -10  -1   8        0.10       -1.21      1.21 o
  -9  -1   8        2.95        2.61      0.80 o
  -8  -1   8       20.24       20.32      1.21 o
  -7  -1   8        5.68        6.24      0.80 o
  -6  -1   8       48.50       47.28      1.61 o
  -5  -1   8       29.41       25.75      1.41 o
  -4  -1   8       64.49       69.83      2.41 o
  -3  -1   8       58.41       57.55      2.41 o
  -2  -1   8      216.01      188.22      6.05 o
  -1  -1   8      655.53      616.95     75.37 o
   0  -1   8       26.51       32.20      4.73 o
   1  -1   8       33.35       34.12      5.63 o
   2  -1   8      109.26      132.87      4.43 o
   3  -1   8      116.30      151.59      7.65 o
   4  -1   8       18.42       17.90      1.21 o
   5  -1   8      282.02      288.53      8.66 o
   6  -1   8      299.16      296.37      8.06 o
   7  -1   8        0.32       -0.20      1.01 o
   8  -1   8        5.66        2.21      0.80 o
   9  -1   8       19.23       15.29      2.01 o
  10  -1   8        7.32        7.24      2.61 o
 -11   0   8        2.25       -1.61      1.61 o
 -10   0   8        2.96        3.62      2.01 o
  -9   0   8        9.47        5.63      1.41 o
  -8   0   8        9.18       10.06      1.01 o
  -7   0   8       26.26       26.35      1.41 o
  -6   0   8       44.90       42.45      1.61 o
  -5   0   8      289.48      294.24      9.27 o
  -4   0   8       16.57       17.50      1.21 o
  -3   0   8      558.60      532.04     13.54 o
  -2   0   8       65.36       65.00      2.62 o
  -1   0   8      849.62      986.60    119.93 o
   0   0   8      121.71      117.51     12.08 o
   1   0   8       90.11       86.40      9.56 o
   2   0   8       64.49       75.27      3.22 o
   3   0   8        3.28        4.22      0.80 o
   4   0   8       57.24       62.98      2.21 o
   5   0   8      714.77      728.29     14.15 o
   6   0   8        3.40        2.82      1.01 o
   7   0   8       93.21       89.15      2.82 o
   8   0   8        0.33        0.60      1.01 o
   9   0   8       11.96       11.06      1.61 o
  10   0   8        2.19        2.21      1.81 o
  11   0   8        0.48        1.61      1.81 o
 -11   1   8        2.36        0.00      2.01 o
 -10   1   8        2.76        3.82      1.61 o
  -9   1   8        0.16        0.60      1.41 o
  -8   1   8        1.63        1.81      0.80 o
  -7   1   8       15.94       16.09      1.21 o
  -6   1   8        0.06       -1.01      1.01 o
  -5   1   8        0.27        0.80      0.60 o
  -4   1   8       17.47       15.49      1.01 o
  -3   1   8      535.17      539.96     14.14 o
  -2   1   8      187.71      178.30      6.04 o
  -1   1   8      702.16      758.38     65.00 o
   0   1   8       82.96       91.74     13.79 o
   1   1   8     1483.52     1623.94    221.59 o
   2   1   8        6.23        6.44      0.80 o
   3   1   8     1244.88     1471.45     23.17 o
   4   1   8      252.02      272.46     10.08 o
   5   1   8      104.53      116.34      4.23 o
   6   1   8        1.48        0.40      0.80 o
   7   1   8       18.24       13.88      1.41 o
   8   1   8       27.41       25.35      1.41 o
   9   1   8        4.21        4.22      1.01 o
  10   1   8        1.90        0.80      1.41 o
  11   1   8        0.01        2.41      1.61 o
 -10   2   8        1.01        0.60      2.01 o
  -9   2   8        2.78        3.22      1.61 o
  -8   2   8       18.70       19.31      1.21 o
  -7   2   8        3.73        5.43      1.01 o
  -6   2   8        5.75        7.24      1.01 o
  -5   2   8       88.81       88.75      3.22 o
  -4   2   8       49.22       45.27      1.61 o
  -3   2   8      500.20      473.68     12.72 o
  -2   2   8      441.01      404.58     12.11 o
  -1   2   8      396.48      418.96     52.08 o
   0   2   8      123.33      137.99     21.45 o
   1   2   8      328.54      329.96     33.40 o
   2   2   8      459.12      570.08     14.54 o
   3   2   8      116.11      140.13      5.23 o
   4   2   8      246.28      275.90     10.48 o
   5   2   8      122.04      145.75      7.45 o
   6   2   8      312.05      340.41      9.88 o
   7   2   8       89.21       92.37      3.22 o
   8   2   8       66.62       63.18      2.21 o
   9   2   8       41.20       43.05      1.61 o
  10   2   8        4.98        5.03      1.61 o
  11   2   8       11.58       10.46      2.21 o
  12   2   8        0.24       -0.60      2.21 o
 -10   3   8        0.67        2.21      1.81 o
  -9   3   8        0.01        0.20      1.21 o
  -8   3   8       12.37       11.87      1.61 o
  -7   3   8       97.81       97.40      3.82 o
  -6   3   8       31.22       32.79      1.61 o
  -5   3   8       10.71       12.67      1.01 o
  -4   3   8        9.34       11.87      1.01 o
  -3   3   8      268.34      254.52      8.87 o
  -2   3   8        4.71        5.03      0.80 o
  -1   3   8       53.80       55.25      3.12 o
   0   3   8       96.93       96.17     11.78 o
   1   3   8      124.48      122.97      8.76 o
   2   3   8      208.30      233.97      9.87 o
   3   3   8      298.13      345.85     11.49 o
   4   3   8        6.14        3.02      0.80 o
   5   3   8        3.76        2.82      0.80 o
   6   3   8       11.37        9.45      1.01 o
   7   3   8       52.18       46.68      2.01 o
   8   3   8       11.82        7.84      1.21 o
   9   3   8        3.48        0.40      0.80 o
  11   3   8        0.89        2.21      1.61 o
  12   3   8        4.37        3.22      2.01 o
  -9   4   8        8.06        9.25      2.01 o
  -8   4   8       27.01       23.33      2.21 o
  -7   4   8       47.01       49.09      2.41 o
  -6   4   8        2.40        0.60      0.80 o
  -5   4   8        0.45       -0.20      0.60 o
  -4   4   8       22.10       25.55      1.41 o
  -3   4   8       18.81       21.93      1.21 o
  -2   4   8       72.87       72.04      3.02 o
  -1   4   8       44.13       45.38      1.35 o
   0   4   8        7.49       11.41      0.70 o
   1   4   8       64.21       60.08      1.71 o
   2   4   8        2.36        3.22      0.80 o
   3   4   8      275.94      318.13     10.89 o
   4   4   8      164.80      174.61      7.65 o
   5   4   8        6.94        8.65      0.80 o
   6   4   8       48.50       53.52      2.21 o
   7   4   8      121.49      122.58      5.64 o
   8   4   8       14.49       14.48      1.21 o
   9   4   8       16.88       14.89      1.21 o
  10   4   8        2.68        2.82      0.80 o
  11   4   8        4.50        3.82      1.81 o
  12   4   8        1.79        2.82      1.81 o
  13   4   8        3.92        3.42      2.01 o
  -9   5   8        0.00        1.41      1.61 o
  -8   5   8        7.18        6.24      1.81 o
  -7   5   8        0.13        0.20      1.41 o
  -6   5   8        0.16        0.20      0.80 o
  -5   5   8        0.93        1.81      0.80 o
  -4   5   8        2.71        1.41      1.01 o
  -3   5   8       94.30       89.36      3.42 o
  -2   5   8        3.85        2.41      0.80 o
  -1   5   8        9.96        9.16      1.01 o
   0   5   8        3.13        2.21      0.43 o
   1   5   8       64.24       54.98      1.77 o
   2   5   8        8.01        9.86      0.80 o
   4   5   8       69.62       69.03      3.02 o
   5   5   8       19.32       21.32      1.21 o
   6   5   8        7.88        8.25      1.01 o
   7   5   8        0.13        0.20      0.80 o
   8   5   8       39.07       29.57      1.61 o
   9   5   8        9.60        8.45      1.01 o
  10   5   8        1.37        0.00      1.01 o
  11   5   8        4.83        1.21      1.61 o
  12   5   8        9.72       15.09      2.61 o
  13   5   8        4.81        5.43      2.21 o
  -8   6   8        0.52        1.01      1.61 o
  -7   6   8        2.32        5.03      1.41 o
  -6   6   8        1.09        0.80      1.41 o
  -5   6   8       10.98        9.05      1.01 o
  -4   6   8        9.42        9.25      1.01 o
  -3   6   8        6.54        5.43      0.80 o
  -2   6   8        9.14        7.84      1.01 o
  -1   6   8      100.35      102.65      5.43 o
   0   6   8       51.19       53.08      1.55 o
   1   6   8        5.20        5.66      0.57 o
   2   6   8      115.85      122.39      4.43 o
   3   6   8       43.27       48.69      2.21 o
   4   6   8        8.47        8.45      0.80 o
   5   6   8       99.64      104.66      3.82 o
   6   6   8       30.75       28.16      1.21 o
   7   6   8       51.10       57.94      2.01 o
   8   6   8        0.29        1.21      0.80 o
   9   6   8        7.11       10.06      1.01 o
  10   6   8        2.93        4.02      0.80 o
  11   6   8        0.69        2.21      1.61 o
  12   6   8        2.14        6.84      1.81 o
  13   6   8        0.48        3.42      1.81 o
  -7   7   8        1.28        0.40      1.61 o
  -6   7   8        4.13        2.82      1.61 o
  -5   7   8        0.41        1.01      1.21 o
  -4   7   8        1.46        1.21      0.80 o
  -3   7   8        8.20        7.04      1.01 o
  -2   7   8       15.45       13.28      1.21 o
  -1   7   8       98.57       94.39      3.92 o
   0   7   8       28.05       25.02      2.11 o
   1   7   8       25.18       23.58      1.01 o
   2   7   8       19.58       20.72      1.21 o
   3   7   8      200.36      209.86      7.65 o
   4   7   8       49.17       56.94      2.21 o
   5   7   8        0.36        0.00      0.80 o
   6   7   8        6.17        6.03      1.41 o
   7   7   8       84.40       82.51      3.02 o
   8   7   8       21.48       20.12      1.21 o
   9   7   8        0.48        0.20      0.80 o
  10   7   8       15.76       11.87      1.21 o
  11   7   8        0.10       -0.40      1.21 o
  12   7   8        1.02        1.41      1.81 o
  13   7   8        0.67        1.41      1.61 o
  -6   8   8        1.28       -1.81      2.01 o
  -5   8   8        0.30       -0.60      1.61 o
  -4   8   8       12.97       13.68      1.61 o
  -3   8   8        6.47        5.63      0.80 o
  -2   8   8       10.47       10.86      1.01 o
  -1   8   8       30.63       23.84      3.42 o
   0   8   8        4.37        2.15      1.11 o
   1   8   8        2.27        4.05      1.01 o
   2   8   8      157.98      147.57      6.24 o
   3   8   8        2.22        1.41      0.80 o
   4   8   8      115.19      125.19      5.64 o
   5   8   8      123.11      118.96      5.43 o
   6   8   8       10.74       10.06      1.01 o
   7   8   8       96.85      107.26      4.63 o
   8   8   8        0.79        1.21      0.80 o
   9   8   8        3.72        2.41      1.01 o
  10   8   8        1.09        2.01      1.41 o
  11   8   8        4.77        4.43      1.41 o
  12   8   8        0.00        1.41      1.41 o
  13   8   8        0.92       -2.01      2.01 o
  -5   9   8        5.98        6.84      2.61 o
  -4   9   8        4.73        5.43      1.81 o
  -3   9   8        0.50        2.82      1.41 o
  -2   9   8        0.14        2.61      1.41 o
  -1   9   8       21.78       17.63      0.85 o
   0   9   8       15.86       15.91      0.85 o
   1   9   8        0.35        6.00      2.41 o
   2   9   8       15.18       13.88      1.21 o
   3   9   8       11.09        8.85      1.01 o
   4   9   8       39.75       39.63      1.61 o
   5   9   8        1.38        0.00      0.80 o
   6   9   8        7.44        5.63      1.01 o
   7   9   8       46.59       46.47      1.81 o
   8   9   8        3.39        1.21      0.80 o
   9   9   8        5.69        4.22      1.01 o
  10   9   8        1.21        0.80      1.41 o
  11   9   8        0.12       -0.60      1.61 o
  12   9   8        0.35        2.41      1.21 o
  13   9   8        0.54        0.60      1.41 o
  -4  10   8        0.90       -0.40      1.61 o
  -3  10   8        3.00        7.44      1.81 o
  -2  10   8        1.02        2.21      1.61 o
  -1  10   8       11.95       11.64      1.71 o
   0  10   8       12.82       10.53      3.32 o
   1  10   8        9.78        7.38      1.01 o
   3  10   8        0.80        0.60      0.80 o
   4  10   8       30.45       24.94      1.41 o
   5  10   8        0.05        0.00      0.60 o
   6  10   8        0.26       -0.20      0.60 o
   7  10   8        0.32        1.61      0.80 o
   8  10   8        0.03       -0.40      0.60 o
   9  10   8        2.90        2.82      1.41 o
  10  10   8        3.33        6.84      1.61 o
  11  10   8        0.07       -1.21      1.41 o
  12  10   8        0.95        1.61      1.41 o
  -2  11   8        1.31        3.22      1.81 o
  -1  11   8        0.05       -0.97      0.97 o
   0  11   8        2.97        5.56      1.11 o
   1  11   8        0.68        2.27      0.92 o
   2  11   8        2.99        4.43      1.41 o
   3  11   8        7.13        5.63      1.41 o
   4  11   8       15.95       16.90      1.01 o
   5  11   8        0.18        1.21      0.60 o
   6  11   8        3.90        2.61      0.80 o
   7  11   8        4.14        1.61      1.61 o
   8  11   8        0.97       -0.80      1.41 o
   9  11   8        5.34        3.02      1.61 o
  10  11   8        0.68       -0.20      1.41 o
  11  11   8        2.90        4.83      1.61 o
  12  11   8        0.17        1.21      1.61 o
  -1  12   8        3.24        3.22      1.14 o
   0  12   8        0.00       -0.92      0.92 o
   1  12   8        4.45        4.15      1.71 o
   2  12   8        0.33        0.00      1.61 o
   3  12   8        0.22        1.61      1.21 o
   4  12   8        2.15        1.01      1.21 o
   5  12   8        1.29        2.01      1.21 o
   6  12   8        7.37        8.25      1.61 o
   7  12   8        0.87        1.01      1.81 o
   8  12   8        0.43        0.60      1.21 o
   9  12   8        0.66        0.20      1.61 o
  10  12   8        1.29        2.21      1.41 o
  11  12   8        1.14        2.21      2.21 o
   2  13   8        0.31        0.80      1.41 o
   3  13   8        1.03        2.01      1.41 o
   4  13   8        1.25        1.81      1.61 o
   5  13   8        0.41        0.20      1.41 o
   6  13   8        2.57        4.22      1.41 o
   7  13   8        2.20        1.21      1.61 o
   8  13   8        0.42       -1.81      1.81 o
   9  13   8        0.06        3.02      1.41 o
  10  13   8        2.10        4.22      2.21 o
  -7 -11   9        1.01        0.60      1.61 o
  -6 -11   9        0.16        1.41      1.21 o
  -5 -11   9        9.19       15.49      2.21 o
  -4 -11   9        1.69        1.41      1.61 o
  -3 -11   9        1.45        5.43      1.41 o
  -9 -10   9        0.24        1.81      1.61 o
  -8 -10   9        0.13       -0.80      1.61 o
  -7 -10   9        0.07        1.61      1.41 o
  -6 -10   9        1.67        2.01      1.41 o
  -5 -10   9        0.37        1.41      1.41 o
  -4 -10   9        0.37        2.61      1.21 o
  -3 -10   9        0.36        1.61      1.21 o
  -2 -10   9        4.51        2.41      1.61 o
  -1 -10   9        1.63        4.44      1.21 o
   0 -10   9        0.59        0.80      1.01 o
 -10  -9   9        1.15        4.83      1.61 o
  -9  -9   9        1.07        1.61      1.81 o
  -8  -9   9        3.44        4.83      1.61 o
  -7  -9   9        0.90        1.41      1.21 o
  -6  -9   9        0.08        0.40      1.01 o
  -5  -9   9        0.00       -1.01      1.41 o
  -4  -9   9        2.31        1.61      1.41 o
  -3  -9   9        0.03        3.02      1.21 o
  -2  -9   9        4.27        4.83      1.41 o
  -1  -9   9        0.96        0.26      0.97 o
   0  -9   9        0.03        0.14      0.97 o
   1  -9   9        1.35        2.71      1.41 o
   2  -9   9        0.25        0.80      1.61 o
 -11  -8   9        2.06        0.60      1.61 o
 -10  -8   9        0.65        0.60      1.61 o
  -9  -8   9        0.79       -1.41      1.41 o
  -8  -8   9        1.65        2.82      1.41 o
  -7  -8   9       11.34        9.25      1.81 o
  -6  -8   9        0.05        0.60      1.01 o
  -5  -8   9       19.76       19.11      1.21 o
  -4  -8   9        2.97        3.82      0.80 o
  -3  -8   9       35.76       31.99      1.41 o
  -2  -8   9        0.33        0.80      1.41 o
  -1  -8   9       12.16       10.82      1.11 o
   0  -8   9        1.50       -0.80      0.97 o
   1  -8   9        0.02        0.09      0.97 o
   2  -8   9        7.53        3.22      1.61 o
   3  -8   9        0.50        1.01      1.81 o
   4  -8   9        0.60        0.80      2.21 o
 -11  -7   9        2.39        1.61      2.21 o
 -10  -7   9        0.06        0.80      1.21 o
  -9  -7   9        3.18        0.80      1.21 o
  -8  -7   9        1.55        1.01      1.41 o
  -7  -7   9        1.41        0.60      0.80 o
  -6  -7   9        1.63        2.41      0.80 o
  -5  -7   9        1.11        1.61      0.80 o
  -4  -7   9        3.24        2.21      0.80 o
  -3  -7   9       32.06       29.37      1.41 o
  -2  -7   9       48.56       40.24      1.61 o
  -1  -7   9        4.18        4.79      0.63 o
   0  -7   9        3.89        4.05      0.70 o
   1  -7   9       23.93       21.24      3.52 o
   2  -7   9       35.95       35.81      2.62 o
   3  -7   9        2.19       -0.20      1.61 o
   4  -7   9        0.22        4.83      1.81 o
   5  -7   9        0.15       -1.41      1.41 o
 -12  -6   9        0.00       -1.41      1.81 o
 -11  -6   9        0.84        1.01      1.61 o
 -10  -6   9        8.74        9.86      1.61 o
  -9  -6   9        0.72       -0.80      1.41 o
  -8  -6   9       41.64       44.86      1.61 o
  -7  -6   9       39.36       37.02      1.61 o
  -6  -6   9       49.93       48.69      1.61 o
  -5  -6   9       34.74       31.58      1.41 o
  -4  -6   9       27.77       21.52      1.21 o
  -3  -6   9      191.03      183.03      5.64 o
  -2  -6   9       11.42       13.68      1.21 o
  -1  -6   9        0.61        1.11      0.57 o
   0  -6   9        2.96        4.57      0.80 o
   1  -6   9       21.98       21.71      4.22 o
   2  -6   9       14.33       14.89      1.21 o
   3  -6   9        4.01        3.62      1.41 o
   4  -6   9        5.92        5.43      1.61 o
   5  -6   9        0.07        0.00      2.41 o
   6  -6   9        0.41        0.00      1.61 o
 -12  -5   9        0.76        2.21      2.01 o
 -11  -5   9        2.40        3.02      2.21 o
 -10  -5   9        2.39        1.81      1.41 o
  -9  -5   9        3.06        4.43      1.81 o
  -8  -5   9       19.33       18.10      1.21 o
  -7  -5   9       80.97       77.27      2.62 o
  -6  -5   9      109.77      113.71      4.63 o
  -5  -5   9       17.90       15.69      1.21 o
  -4  -5   9       22.84       22.33      1.41 o
  -3  -5   9      460.89      406.40     10.08 o
  -2  -5   9        3.06        3.62      0.80 o
  -1  -5   9      124.58      110.92     15.50 o
   0  -5   9       48.22       43.74      5.83 o
   1  -5   9        1.20        1.21      0.80 o
   2  -5   9       19.79       23.54      1.41 o
   3  -5   9        2.38        1.21      1.01 o
   4  -5   9       38.35       48.48      2.62 o
   5  -5   9        0.18       -0.40      1.21 o
   6  -5   9        0.36        1.81      1.61 o
   7  -5   9        5.38        6.84      1.81 o
 -12  -4   9        0.12       -1.61      1.61 o
 -11  -4   9        0.14        0.80      1.61 o
 -10  -4   9        1.64        1.21      1.61 o
  -9  -4   9        0.09       -0.60      0.80 o
  -8  -4   9        5.89        3.42      0.80 o
  -7  -4   9       25.30       26.55      1.41 o
  -6  -4   9       16.76       12.27      1.21 o
  -5  -4   9       91.33       74.06      2.82 o
  -4  -4   9      108.74      109.29      3.62 o
  -3  -4   9       19.06       16.50      1.21 o
  -2  -4   9      525.97      480.14     10.90 o
  -1  -4   9       17.53       17.63      2.72 o
   0  -4   9        4.57        1.84      1.51 o
   1  -4   9       68.33       65.95     11.47 o
   2  -4   9       57.24       60.36      2.21 o
   3  -4   9        4.04        4.83      1.01 o
   4  -4   9        0.10        0.20      0.80 o
   5  -4   9       67.33       73.84      3.02 o
   6  -4   9        2.16        0.40      1.41 o
   7  -4   9        2.72        2.01      1.41 o
   8  -4   9        0.46        1.01      2.01 o
 -12  -3   9        0.38        4.22      2.41 o
 -11  -3   9        6.25        7.44      2.01 o
 -10  -3   9       10.60       13.68      2.21 o
  -9  -3   9        0.45        0.80      0.80 o
  -8  -3   9        0.53        1.41      0.80 o
  -7  -3   9       84.88       89.35      4.43 o
  -6  -3   9        1.57        2.21      0.80 o
  -5  -3   9       37.46       39.03      1.41 o
  -4  -3   9       32.80       26.56      1.21 o
  -3  -3   9       12.54       11.67      1.01 o
  -2  -3   9       32.66       33.40      1.41 o
  -1  -3   9       48.24       39.37      5.33 o
   0  -3   9      214.26      232.03     32.33 o
   1  -3   9       80.25       75.72     11.37 o
   2  -3   9       17.47       16.70      1.41 o
   3  -3   9        4.61        5.03      1.01 o
   4  -3   9       59.22       62.17      2.41 o
   5  -3   9        0.85        2.21      1.01 o
   6  -3   9       31.95       32.19      1.61 o
   7  -3   9        0.02       -1.21      1.21 o
   8  -3   9        0.39        1.41      1.41 o
   9  -3   9        3.02        3.62      2.21 o
 -12  -2   9        0.13       -1.81      2.01 o
 -11  -2   9        1.73        3.82      2.21 o
 -10  -2   9        0.01        0.40      1.41 o
  -9  -2   9        0.28       -0.60      0.60 o
  -8  -2   9        3.24        2.61      1.01 o
  -7  -2   9        0.02        0.60      0.80 o
  -6  -2   9       10.24        9.66      1.01 o
  -5  -2   9      116.17      104.67      3.62 o
  -4  -2   9        9.88        8.05      0.80 o
  -3  -2   9        2.60        0.60      0.60 o
  -2  -2   9       34.51       27.76      1.41 o
  -1  -2   9      170.25      160.52     23.76 o
   0  -2   9        4.46        4.38      1.21 o
   1  -2   9        3.47        1.74      0.63 o
   2  -2   9        0.39        0.00      0.60 o
   3  -2   9       74.57       95.79      3.42 o
   4  -2   9        2.26        2.01      1.01 o
   5  -2   9       34.23       37.62      1.61 o
   6  -2   9       41.42       47.88      1.81 o
   7  -2   9       16.57       16.29      1.81 o
   8  -2   9        2.97        0.40      1.61 o
   9  -2   9        4.65        5.63      1.81 o
 -11  -1   9        0.02        3.22      2.21 o
 -10  -1   9        3.87        3.42      1.41 o
  -9  -1   9        0.21        0.20      1.41 o
  -8  -1   9       29.77       29.57      1.41 o
  -7  -1   9        4.21        4.43      0.80 o
  -6  -1   9        1.35        0.80      0.80 o
  -5  -1   9        0.95        2.82      0.80 o
  -4  -1   9       14.97       15.09      1.01 o
  -3  -1   9        2.23        2.01      0.80 o
  -2  -1   9        3.64        2.41      0.60 o
  -1  -1   9        1.14        1.11      0.43 o
   0  -1   9       19.26       14.38      1.21 o
   1  -1   9       41.84       51.13      6.74 o
   2  -1   9       39.51       47.08      2.01 o
   3  -1   9       49.34       57.34      1.81 o
   4  -1   9       83.84       90.76      3.42 o
   5  -1   9        2.51        1.81      1.01 o
   6  -1   9       16.33       12.47      1.41 o
   7  -1   9       17.35       15.89      1.41 o
   8  -1   9        2.08        0.80      1.61 o
   9  -1   9       13.90       14.48      2.01 o
  10  -1   9        0.46        1.41      1.41 o
 -11   0   9        0.72        2.41      2.01 o
 -10   0   9        0.16       -0.40      1.41 o
  -9   0   9        8.90       12.47      1.81 o
  -8   0   9       13.34       12.07      1.21 o
  -7   0   9        8.88       11.26      1.01 o
  -6   0   9        3.35        4.02      0.80 o
  -5   0   9       37.56       36.21      1.41 o
  -4   0   9        2.93        2.21      0.80 o
  -3   0   9       47.92       43.86      1.81 o
  -2   0   9        8.29        6.24      0.60 o
  -1   0   9      118.92      121.38     11.17 o
   0   0   9        0.49       -0.10      0.28 o
   1   0   9       89.63       97.00     16.00 o
   2   0   9      137.21      163.50      7.85 o
   3   0   9      176.49      213.28      8.86 o
   4   0   9      568.67      617.25     13.53 o
   5   0   9      176.42      193.10      7.05 o
   6   0   9      243.63      250.36      7.45 o
   7   0   9      292.07      297.74      6.65 o
   8   0   9        0.98        1.01      0.80 o
   9   0   9        0.53        2.01      1.41 o
  10   0   9        1.20        2.21      2.21 o
  11   0   9        2.26        4.02      2.21 o
 -11   1   9        0.65       -0.20      1.61 o
 -10   1   9        1.29        1.61      1.61 o
  -9   1   9        1.76        4.02      1.21 o
  -8   1   9       38.03       38.02      1.61 o
  -7   1   9        8.76       11.67      1.21 o
  -6   1   9       41.45       41.85      1.61 o
  -5   1   9        0.70        1.21      0.80 o
  -4   1   9       39.65       41.65      1.81 o
  -3   1   9       30.15       24.34      1.21 o
  -2   1   9       22.73       30.98      1.41 o
  -1   1   9        3.14        4.26      0.48 o
   0   1   9       72.93       99.95     14.59 o
   1   1   9      472.45      511.45     64.83 o
   3   1   9       12.10       17.30      1.21 o
   4   1   9       42.28       36.42      1.81 o
   5   1   9        1.34        0.00      0.80 o
   6   1   9      294.64      291.36      8.46 o
   7   1   9        4.85        2.61      1.01 o
   8   1   9        6.35        3.02      1.01 o
   9   1   9        0.33        1.41      1.41 o
  10   1   9        4.30        3.42      1.81 o
  11   1   9        0.11       -0.40      1.41 o
 -10   2   9        2.51        1.61      1.61 o
  -9   2   9       10.70        7.64      1.61 o
  -8   2   9        2.18       -0.60      1.21 o
  -7   2   9       28.74       30.38      1.41 o
  -6   2   9       67.61       68.21      2.21 o
  -5   2   9       60.29       59.56      2.01 o
  -4   2   9      221.43      217.54      8.66 o
  -3   2   9      280.36      288.81      9.27 o
  -2   2   9       20.75       19.92      1.41 o
  -1   2   9      324.14      351.42     12.40 o
   0   2   9        0.89        0.04      0.70 o
   1   2   9     1520.60     1573.12    163.36 o
   2   2   9       56.91       71.24      2.82 o
   3   2   9      155.61      186.89      8.26 o
   4   2   9      191.31      212.30      8.66 o
   5   2   9       80.93       89.15      3.42 o
   6   2   9      163.38      162.68      7.05 o
   7   2   9        7.71        8.45      1.01 o
   8   2   9        1.38        0.40      0.80 o
   9   2   9        1.94        1.61      0.80 o
  10   2   9        7.11        9.65      1.61 o
  11   2   9        0.44        0.00      1.21 o
  12   2   9        3.48        1.81      2.01 o
 -10   3   9        0.02        0.00      1.81 o
  -9   3   9        3.83        4.43      1.81 o
  -8   3   9        2.62        4.43      1.81 o
  -7   3   9       49.34       44.06      1.61 o
  -6   3   9       49.20       53.11      1.81 o
  -5   3   9       71.89       64.19      2.41 o
  -4   3   9       35.41       38.22      1.61 o
  -3   3   9       66.35       70.43      2.62 o
  -2   3   9       84.64       86.54      3.42 o
  -1   3   9        1.55        2.55      0.43 o
   0   3   9        0.31       -0.57      0.57 o
   1   3   9        1.77        1.64      0.91 o
   2   3   9       38.84       50.70      2.21 o
   3   3   9      138.29      161.09      8.05 o
   4   3   9        0.15        0.60      0.60 o
   5   3   9        0.71        0.00      0.80 o
   6   3   9        3.24       -0.40      1.01 o
   7   3   9      127.80      126.61      5.84 o
   8   3   9       11.82        8.25      1.01 o
   9   3   9        0.00       -0.20      0.80 o
  10   3   9        0.05        0.80      1.41 o
  11   3   9        0.22        0.00      1.61 o
  12   3   9        2.28        0.00      1.61 o
  -9   4   9        5.20        5.03      1.81 o
  -8   4   9        9.90       10.26      1.81 o
  -7   4   9        0.48       -1.81      2.01 o
  -6   4   9       26.76       28.77      1.41 o
  -5   4   9       76.83       88.74      4.23 o
  -4   4   9        0.37        0.20      0.80 o
  -3   4   9       49.72       51.91      1.81 o
  -2   4   9       12.31       12.07      1.01 o
  -1   4   9        0.22        0.37      0.48 o
   0   4   9       78.18       77.12      3.32 o
   1   4   9       88.80       87.58      5.94 o
   2   4   9      184.03      188.95      8.46 o
   3   4   9       49.43       62.98      2.62 o
   4   4   9        1.56        0.40      0.80 o
   5   4   9       23.94       23.74      1.21 o
   6   4   9       41.34       42.25      2.01 o
   7   4   9       46.49       49.09      2.01 o
   8   4   9       33.88       30.58      1.61 o
   9   4   9        0.01        0.60      0.80 o
  10   4   9        2.56        3.62      1.61 o
  11   4   9        3.12        0.20      1.41 o
  12   4   9        5.55        6.03      2.01 o
  -8   5   9        2.21        2.61      1.21 o
  -7   5   9        1.49        0.60      1.41 o
  -6   5   9       35.33       34.60      2.41 o
  -5   5   9        3.15        1.41      0.80 o
  -4   5   9       19.16       23.13      1.41 o
  -3   5   9       49.98       45.07      2.01 o
  -2   5   9        6.71        6.03      0.80 o
  -1   5   9       72.28       73.73      2.03 o
   0   5   9        8.70        8.87      0.57 o
   1   5   9        0.86        0.70      0.43 o
   2   5   9       49.99       59.56      2.62 o
   3   5   9        9.83        7.04      1.01 o
   4   5   9        1.72        2.61      0.80 o
   5   5   9       42.48       38.83      1.81 o
   6   5   9       94.87       83.52      3.42 o
   7   5   9       40.44       34.20      1.81 o
   8   5   9        1.36        1.41      1.01 o
   9   5   9        5.23        3.42      1.01 o
  10   5   9       11.05        5.43      1.61 o
  11   5   9        0.25        1.81      1.41 o
  12   5   9        1.48        1.61      1.81 o
  13   5   9        1.21        2.21      2.61 o
  -8   6   9        1.00        3.02      2.01 o
  -7   6   9        0.11        2.21      1.41 o
  -6   6   9        0.27       -1.81      1.81 o
  -5   6   9        0.13        0.60      0.60 o
  -4   6   9        1.34        1.61      0.80 o
  -3   6   9        2.27        4.02      1.01 o
  -2   6   9       89.43       92.57      3.22 o
  -1   6   9       74.27       76.99      2.62 o
   0   6   9       36.02       36.46      1.81 o
   1   6   9       58.04       58.46      2.41 o
   2   6   9       13.68       13.28      1.01 o
   3   6   9        0.29        1.01      0.60 o
   4   6   9        2.15        2.21      0.60 o
   5   6   9       64.76       69.02      2.41 o
   6   6   9       27.61       29.77      1.41 o
   7   6   9      127.41      142.71      6.04 o
   8   6   9       27.98       28.77      1.41 o
   9   6   9        0.11        0.00      0.80 o
  10   6   9        4.62        4.43      1.01 o
  11   6   9        0.69        3.42      1.61 o
  12   6   9        1.25        1.61      2.01 o
  13   6   9        3.57        0.60      2.01 o
  -7   7   9        1.97        2.61      1.61 o
  -6   7   9        1.11        2.41      2.01 o
  -5   7   9        5.49        4.83      1.41 o
  -4   7   9        2.45        0.60      1.01 o
  -3   7   9       24.26       19.11      1.21 o
  -2   7   9       34.57       30.78      1.61 o
  -1   7   9        0.32        0.64      0.80 o
   0   7   9       68.41       69.14      1.99 o
   1   7   9       30.57       29.85      1.01 o
   2   7   9        3.72        4.83      0.80 o
   3   7   9       16.25       18.71      1.01 o
   4   7   9        0.99        0.00      0.80 o
   5   7   9       65.36       58.15      2.21 o
   6   7   9       13.61       10.66      1.21 o
   7   7   9       16.94       13.28      1.41 o
   8   7   9        1.48        1.81      0.80 o
   9   7   9        5.49        6.44      1.21 o
  10   7   9        0.04        1.41      1.21 o
  11   7   9        0.00       -0.60      1.21 o
  12   7   9        9.23        8.25      2.01 o
  13   7   9        4.51        4.43      2.01 o
  -6   8   9        1.53        3.42      2.01 o
  -5   8   9        1.30        4.63      1.61 o
  -4   8   9        7.32       10.66      1.81 o
  -3   8   9        0.52        0.40      1.01 o
  -2   8   9        2.25        2.01      0.80 o
  -1   8   9       13.90       11.81      0.71 o
   0   8   9       24.92       23.81      1.41 o
   1   8   9        0.14        1.11      0.57 o
   2   8   9      250.92      216.74      7.05 o
   3   8   9       10.31       10.46      1.01 o
   4   8   9       95.00      104.05      3.62 o
   5   8   9        3.95        2.82      0.80 o
   6   8   9        7.25        6.03      1.01 o
   7   8   9        1.90        2.82      1.01 o
   8   8   9        0.99        1.41      0.80 o
   9   8   9       16.85       21.12      1.61 o
  10   8   9        6.70        8.85      1.81 o
  11   8   9        8.24        6.03      1.61 o
  12   8   9        2.83        5.43      1.61 o
  13   8   9        3.47        4.22      1.81 o
  -5   9   9        0.08        0.40      1.61 o
  -4   9   9        2.07        3.82      2.01 o
  -3   9   9        0.35        0.20      1.61 o
  -2   9   9       15.31       13.48      2.01 o
  -1   9   9        6.10        4.88      0.63 o
   0   9   9       12.02       14.59      0.85 o
   1   9   9        7.27        6.10      0.91 o
   2   9   9      101.72       83.92      4.02 o
   3   9   9       47.19       43.86      1.61 o
   4   9   9       19.49       15.29      1.21 o
   5   9   9       19.87       14.89      1.21 o
   6   9   9       43.75       35.61      1.61 o
   7   9   9       14.72       12.67      1.21 o
   8   9   9       30.61       29.37      1.41 o
   9   9   9        0.06       -0.60      0.60 o
  10   9   9        4.20        4.63      1.81 o
  11   9   9        0.51       -0.80      1.21 o
  12   9   9        0.27       -0.60      1.61 o
  13   9   9        0.10        0.20      2.21 o
  -4  10   9        0.06       -0.20      2.01 o
  -3  10   9        0.32        1.21      1.41 o
  -2  10   9        9.35       13.28      1.81 o
  -1  10   9        2.56        3.92      1.41 o
   0  10   9       16.29       16.28      4.83 o
   1  10   9       56.84       51.11      9.56 o
   3  10   9        4.55        3.02      0.80 o
   4  10   9        1.12        0.60      0.80 o
   5  10   9        6.40        7.64      0.80 o
   6  10   9       63.39       59.76      2.01 o
   7  10   9        9.35        8.45      1.01 o
   8  10   9       17.06       19.51      1.21 o
   9  10   9        2.99        3.02      1.61 o
  10  10   9        8.56        9.86      1.61 o
  11  10   9        5.36        6.44      2.01 o
  12  10   9        0.01        1.41      1.81 o
  -2  11   9        0.88        0.20      1.61 o
  -1  11   9        0.55        0.11      1.06 o
   0  11   9        6.45        7.81      1.14 o
   1  11   9       13.94       13.70      1.45 o
   2  11   9        5.78        4.63      1.41 o
   3  11   9        6.46        4.02      1.81 o
   4  11   9        0.32        0.00      1.41 o
   5  11   9        1.11        3.22      1.61 o
   6  11   9        0.00       -0.60      1.01 o
   7  11   9        0.29        0.00      1.21 o
   8  11   9        1.82       -0.40      1.41 o
   9  11   9        0.72        0.80      1.41 o
  10  11   9        3.57        2.41      2.01 o
  11  11   9        0.27        1.41      1.61 o
  12  11   9        8.69       11.26      2.21 o
  -1  12   9        0.07       -1.00      1.00 o
   0  12   9        0.21        0.79      1.20 o
   1  12   9        5.39        4.96      1.28 o
   2  12   9        3.06        1.81      1.21 o
   3  12   9        2.53        2.82      1.61 o
   4  12   9        0.00       -1.21      1.41 o
   5  12   9        0.09       -0.80      1.21 o
   6  12   9        0.08       -1.01      1.01 o
   7  12   9        0.58        1.81      1.21 o
   8  12   9        2.95        5.83      1.61 o
   9  12   9        0.10        1.41      1.21 o
  10  12   9        1.72        3.42      1.81 o
  11  12   9        0.51       -1.01      1.61 o
   2  13   9        0.55       -0.80      1.81 o
   3  13   9        0.03        0.00      1.21 o
   4  13   9        0.03       -1.01      1.41 o
   5  13   9        0.90        0.80      1.21 o
   6  13   9        0.28        0.20      1.81 o
   7  13   9        0.80        0.00      2.01 o
   8  13   9        0.37       -1.21      1.21 o
   9  13   9        0.61        1.21      1.81 o
  10  13   9        0.11       -0.80      1.81 o
  -8 -10  10        0.33       -0.80      1.61 o
  -7 -10  10        0.17       -0.20      1.41 o
  -6 -10  10        1.59        1.41      1.21 o
  -5 -10  10        0.04       -0.20      1.41 o
  -4 -10  10        0.00        1.21      1.61 o
  -3 -10  10        0.03        0.80      1.21 o
  -2 -10  10        0.07        0.20      1.41 o
  -1 -10  10        1.94        3.33      1.61 o
 -10  -9  10        0.08        1.21      1.61 o
  -9  -9  10        1.04        0.20      2.01 o
  -8  -9  10        5.31       13.28      2.21 o
  -7  -9  10        0.48        2.21      1.41 o
  -6  -9  10        4.15        6.64      1.61 o
  -5  -9  10        0.14        1.41      1.01 o
  -4  -9  10        2.53        3.42      1.21 o
  -3  -9  10        0.72       -1.21      1.21 o
  -2  -9  10        0.50       -1.01      1.21 o
  -1  -9  10        0.11       -0.16      1.00 o
   0  -9  10        0.02        1.49      1.00 o
   1  -9  10        0.27        1.14      1.26 o
 -10  -8  10        1.39        4.22      1.81 o
  -9  -8  10        0.03       -0.60      1.41 o
  -8  -8  10        0.20        0.00      1.41 o
  -7  -8  10        1.05        0.00      1.21 o
  -6  -8  10        1.75        1.41      1.01 o
  -5  -8  10        1.48        1.41      1.21 o
  -4  -8  10        0.26        0.20      0.80 o
  -3  -8  10        1.26        1.81      1.41 o
  -2  -8  10        2.83        5.43      1.21 o
  -1  -8  10        0.00       -0.47      0.82 o
   0  -8  10        0.74       -0.08      0.92 o
   1  -8  10        0.60        0.19      1.21 o
   2  -8  10        4.49        5.03      2.01 o
   3  -8  10        0.20       -0.80      1.41 o
 -11  -7  10        0.15        0.60      2.01 o
 -10  -7  10        1.03        2.61      1.41 o
  -9  -7  10        0.02       -0.80      1.41 o
  -8  -7  10        0.40        0.60      1.21 o
  -7  -7  10        4.85        5.63      1.41 o
  -6  -7  10        3.33        2.41      0.60 o
  -5  -7  10        5.68        4.63      0.80 o
  -4  -7  10        1.89        0.40      0.60 o
  -3  -7  10       23.09       23.54      1.21 o
  -2  -7  10        5.13        4.02      0.80 o
  -1  -7  10        0.16        1.14      0.54 o
   0  -7  10        1.69        0.20      1.01 o
   1  -7  10        0.05        0.79      0.92 o
   2  -7  10        1.37       -1.01      1.21 o
   3  -7  10        1.45        0.20      1.61 o
   4  -7  10        0.46        2.01      1.41 o
 -11  -6  10        2.49        1.81      2.41 o
 -10  -6  10        7.96       10.86      2.01 o
  -9  -6  10        1.71        0.40      1.61 o
  -8  -6  10       20.88       20.12      2.21 o
  -7  -6  10       15.43       14.08      1.41 o
  -6  -6  10        3.81        2.01      0.80 o
  -5  -6  10        1.22        0.80      0.80 o
  -4  -6  10        2.41        2.41      0.80 o
  -3  -6  10        1.77        0.60      0.80 o
  -2  -6  10        0.11        1.41      0.80 o
  -1  -6  10        0.46        1.51      0.70 o
   0  -6  10       45.09       43.20     10.26 o
   1  -6  10       37.91       37.58      7.75 o
   2  -6  10       18.97       19.31      2.01 o
   3  -6  10        3.33        3.42      1.41 o
   5  -6  10        1.21        1.01      1.81 o
   6  -6  10        0.00        1.01      1.81 o
 -11  -5  10       12.00       14.08      2.01 o
 -10  -5  10        3.40        2.82      1.81 o
  -9  -5  10       27.72       38.82      2.41 o
  -8  -5  10       65.52       72.83      3.02 o
  -7  -5  10       17.40       22.53      1.61 o
  -6  -5  10      131.89      141.50      4.83 o
  -5  -5  10        2.74        2.61      0.80 o
  -4  -5  10      275.11      258.45      7.05 o
  -3  -5  10       11.82       10.66      1.21 o
  -2  -5  10      441.19      385.73      8.87 o
  -1  -5  10       65.21       66.34      5.23 o
   0  -5  10       40.05       42.27      7.24 o
   1  -5  10        6.90        5.90      0.82 o
   2  -5  10        9.70        7.84      1.21 o
   3  -5  10       10.84       10.66      1.21 o
   4  -5  10       12.43        7.44      1.81 o
   5  -5  10        4.63        0.00      2.01 o
   6  -5  10        8.43        2.01      2.61 o
   7  -5  10        2.37        3.62      1.81 o
 -12  -4  10        0.33       -0.60      2.01 o
 -11  -4  10       12.26       15.29      2.61 o
 -10  -4  10       10.91       11.26      1.81 o
  -9  -4  10       31.24       44.66      2.82 o
  -8  -4  10        2.09        0.60      0.80 o
  -7  -4  10        2.04        0.00      1.01 o
  -6  -4  10       60.73       55.93      1.81 o
  -5  -4  10      180.11      173.76      5.64 o
  -4  -4  10        8.97        7.64      1.21 o
  -2  -4  10      192.85      175.60      6.65 o
  -1  -4  10      209.74      220.04     38.97 o
   0  -4  10      173.73      178.11     32.72 o
   1  -4  10        1.84        1.01      0.57 o
   2  -4  10      128.75      158.40      5.84 o
   3  -4  10       20.95       19.31      1.41 o
   4  -4  10        0.00        1.01      1.01 o
   5  -4  10        2.91        0.80      1.41 o
   6  -4  10        0.02        0.40      1.41 o
   7  -4  10        0.60       -1.41      2.01 o
   8  -4  10        5.80        7.04      1.81 o
 -11  -3  10        5.02        6.44      1.81 o
 -10  -3  10        3.82        3.42      1.81 o
  -9  -3  10       17.40       23.13      2.01 o
  -8  -3  10       41.44       42.45      1.61 o
  -7  -3  10      162.64      158.03      5.03 o
  -6  -3  10       17.25       23.13      1.21 o
  -5  -3  10        0.22       -0.20      0.60 o
  -4  -3  10       45.79       41.65      1.61 o
  -3  -3  10      158.52      144.56      4.43 o
  -2  -3  10       49.26       45.27      1.81 o
  -1  -3  10      117.69      115.77     17.51 o
   0  -3  10        4.85        7.18      0.67 o
   1  -3  10       29.15       29.75      1.51 o
   2  -3  10       22.07       17.10      1.41 o
   3  -3  10       19.22       19.71      1.41 o
   4  -3  10       15.79       16.70      1.41 o
   5  -3  10       11.67        9.05      1.21 o
   6  -3  10        2.80        1.81      1.61 o
   7  -3  10        2.27        2.21      1.41 o
   8  -3  10        0.03        1.01      1.41 o
 -11  -2  10        0.35        1.01      1.41 o
 -10  -2  10        0.48        0.40      1.61 o
  -9  -2  10        4.66        2.41      1.41 o
  -8  -2  10        0.03       -0.40      0.80 o
  -7  -2  10       12.23        9.05      1.01 o
  -6  -2  10        6.88        6.84      1.01 o
  -5  -2  10        7.39        8.45      1.01 o
  -4  -2  10        5.47        4.63      0.80 o
  -3  -2  10        1.96        1.61      0.60 o
  -2  -2  10       47.49       54.12      1.81 o
  -1  -2  10       38.37       38.92      5.83 o
   0  -2  10       44.59       42.13      6.24 o
   1  -2  10        3.00        2.39      1.31 o
   2  -2  10       42.16       54.32      2.21 o
   3  -2  10        2.10        4.02      1.01 o
   4  -2  10       10.50        9.45      1.21 o
   5  -2  10        2.14        4.22      1.01 o
   6  -2  10        6.16        3.82      1.01 o
   7  -2  10        5.41        6.24      1.61 o
   8  -2  10        0.04       -1.01      1.61 o
   9  -2  10        0.31        0.40      1.61 o
 -11  -1  10        0.12        1.21      1.81 o
 -10  -1  10       10.62       11.47      1.81 o
  -9  -1  10        3.51        3.82      1.41 o
  -8  -1  10       11.73       11.26      1.01 o
  -7  -1  10        7.07        8.65      1.01 o
  -6  -1  10       22.88       26.35      1.41 o
  -5  -1  10       15.37       14.48      1.01 o
  -4  -1  10       13.50       15.29      1.21 o
  -3  -1  10       18.42       17.70      1.01 o
  -2  -1  10       60.71       51.51      1.81 o
  -1  -1  10      145.42      130.41     21.34 o
   0  -1  10        7.15        5.86      0.48 o
   1  -1  10        8.91        6.64      0.57 o
   2  -1  10       96.18       99.83      3.82 o
   3  -1  10       39.32       44.66      1.61 o
   4  -1  10       57.64       64.18      2.82 o
   5  -1  10       17.02       12.27      1.21 o
   7  -1  10        1.50        0.00      0.80 o
   8  -1  10        5.21        2.61      1.41 o
   9  -1  10        1.93        2.01      2.41 o
  10  -1  10        0.31       -0.40      2.41 o
 -11   0  10        0.77        2.41      1.81 o
 -10   0  10        2.60        5.03      2.01 o
  -9   0  10        8.99        5.63      2.01 o
  -8   0  10        0.98        0.80      0.80 o
  -7   0  10       11.31       13.88      1.21 o
  -6   0  10        7.84        9.86      1.01 o
  -5   0  10       13.36       14.08      1.21 o
  -4   0  10      139.96      148.57      4.83 o
  -3   0  10       48.31       47.69      1.81 o
  -2   0  10       46.83       49.50      2.21 o
  -1   0  10        1.19        2.21      0.48 o
   0   0  10       10.26       12.87      2.92 o
   1   0  10        3.59        2.79      0.91 o
   2   0  10      253.08      312.94     10.68 o
   3   0  10       20.60       23.13      1.41 o
   4   0  10       26.09       34.60      1.41 o
   5   0  10        5.29        5.83      1.01 o
   6   0  10       68.38       75.05      2.62 o
   7   0  10       10.73        6.84      1.01 o
   8   0  10        0.74        0.80      1.21 o
   9   0  10        0.13        1.21      1.61 o
  10   0  10       16.83       18.51      2.41 o
 -10   1  10        0.33        0.80      1.81 o
  -9   1  10        0.12        1.61      1.81 o
  -8   1  10       19.07       18.10      1.61 o
  -7   1  10       10.41       11.87      1.01 o
  -6   1  10       17.96       21.12      1.41 o
  -5   1  10        4.60        5.03      1.01 o
  -4   1  10       12.20       12.87      1.01 o
  -3   1  10        7.39        7.04      0.80 o
  -2   1  10        1.78        1.41      0.60 o
  -1   1  10       43.20       50.19      6.84 o
   0   1  10       23.25       21.80      2.41 o
   1   1  10        9.60       10.26      0.57 o
   2   1  10      250.26      314.57     10.48 o
   3   1  10       49.80       53.72      2.21 o
   4   1  10      142.19      170.52      7.45 o
   5   1  10      250.77      269.74      8.66 o
   6   1  10      221.91      245.90      7.45 o
   7   1  10        3.68        0.40      1.01 o
   8   1  10        0.06        1.01      0.80 o
   9   1  10        3.61        1.81      1.61 o
  10   1  10       16.75       12.27      2.41 o
  11   1  10        0.00        4.02      2.01 o
 -10   2  10        0.15        3.22      2.21 o
  -9   2  10       13.48        8.05      2.01 o
  -8   2  10       21.07       21.52      2.01 o
  -7   2  10       29.82       31.99      1.61 o
  -6   2  10       18.63       23.33      1.41 o
  -5   2  10        4.44        4.83      1.21 o
  -4   2  10       34.31       32.79      1.41 o
  -3   2  10        2.88        2.82      0.60 o
  -2   2  10      175.83      180.45      7.85 o
  -1   2  10      108.23      113.05      9.06 o
   0   2  10        0.01       -0.40      0.40 o
   1   2  10        3.96        3.92      0.50 o
   2   2  10      216.15      270.38      9.87 o
   3   2  10      112.71      137.49      4.83 o
   4   2  10       50.93       64.59      2.41 o
   5   2  10      214.92      239.88      8.26 o
   6   2  10      118.02      122.78      3.82 o
   7   2  10       87.01       90.55      3.02 o
   8   2  10       12.49       12.67      1.21 o
   9   2  10        0.66       -0.60      1.61 o
  10   2  10        0.24        0.00      2.01 o
  11   2  10        0.11       -0.80      2.21 o
 -10   3  10        0.51        0.60      2.01 o
  -9   3  10        2.30        3.62      2.01 o
  -8   3  10        4.78        3.42      1.81 o
  -7   3  10       19.83       21.12      2.01 o
  -6   3  10       26.73       25.35      1.41 o
  -5   3  10        4.51        2.61      1.21 o
  -4   3  10       22.74       24.14      1.41 o
  -3   3  10       46.85       42.05      1.61 o
  -2   3  10       24.34       19.11      1.01 o
  -1   3  10      263.75      256.72      9.67 o
   0   3  10       53.53       52.75      6.44 o
   1   3  10      218.50      242.29     25.79 o
   2   3  10      138.49      165.71      8.05 o
   3   3  10      260.39      322.44     10.28 o
   4   3  10       11.84       10.86      1.01 o
   5   3  10       21.95       23.94      1.41 o
   6   3  10        0.65       -1.01      1.01 o
   7   3  10       28.34       23.74      1.61 o
   8   3  10        1.00       -0.40      0.80 o
   9   3  10        0.99        0.80      0.80 o
  10   3  10        2.43       -0.80      1.81 o
  11   3  10        5.22        4.63      2.41 o
  12   3  10        0.56       -1.21      2.21 o
  -9   4  10        0.04       -1.01      1.81 o
  -8   4  10        4.41        5.03      1.61 o
  -7   4  10        4.72        5.23      1.81 o
  -6   4  10       39.50       37.82      1.61 o
  -5   4  10       74.18       72.84      2.41 o
  -4   4  10        6.97        7.84      1.01 o
  -3   4  10        2.27        0.40      0.80 o
  -2   4  10      206.76      206.84      7.85 o
  -1   4  10        6.13        6.91      1.91 o
   0   4  10       94.38      105.12      6.04 o
   1   4  10      373.63      384.62     27.63 o
   2   4  10      180.94      210.87      8.46 o
   3   4  10       75.23       88.15      3.42 o
   4   4  10       26.50       25.35      1.21 o
   5   4  10        6.44        7.04      0.80 o
   6   4  10       29.14       27.76      1.41 o
   7   4  10       24.32       25.35      1.41 o
   8   4  10       14.59       11.67      1.21 o
   9   4  10       21.04       20.72      1.21 o
  10   4  10        0.91        0.80      1.21 o
  11   4  10        1.31        0.20      1.41 o
  12   4  10        2.07        3.22      2.01 o
  -8   5  10        7.65        8.25      1.81 o
  -7   5  10       10.64       10.66      1.81 o
  -6   5  10        1.34        0.40      2.01 o
  -5   5  10        0.06        0.20      0.80 o
  -4   5  10        1.14        2.41      0.80 o
  -3   5  10       65.21       63.58      2.21 o
  -2   5  10       11.82       14.48      1.21 o
  -1   5  10       91.52       94.27      4.13 o
   0   5  10        0.96        1.93      0.48 o
   1   5  10        2.46        2.81      1.11 o
   2   5  10        8.43        9.86      0.80 o
   3   5  10       28.54       34.40      1.41 o
   4   5  10        3.63        3.02      0.80 o
   5   5  10       44.58       34.61      1.61 o
   6   5  10       14.60       13.07      1.41 o
   7   5  10      123.67      131.03      5.64 o
   8   5  10        6.98        3.42      1.01 o
   9   5  10        6.69        3.42      1.01 o
  10   5  10        5.80        6.03      2.01 o
  11   5  10        0.16        0.20      1.81 o
  12   5  10        0.17        1.81      1.61 o
  -8   6  10        7.17        9.05      2.61 o
  -7   6  10        6.39        4.63      1.81 o
  -6   6  10        0.64        1.61      1.41 o
  -5   6  10        3.91        5.03      1.21 o
  -4   6  10        6.41        6.24      1.01 o
  -3   6  10        0.69       -0.40      0.80 o
  -2   6  10       30.99       31.58      1.61 o
  -1   6  10        8.09        7.33      0.80 o
   0   6  10        1.72        0.83      0.50 o
   1   6  10       85.93       85.23      2.28 o
   2   6  10        1.55        2.21      0.80 o
   3   6  10       20.32       22.33      1.21 o
   4   6  10        3.51        6.84      0.80 o
   5   6  10      178.79      195.72      7.05 o
   6   6  10        9.80       11.47      1.01 o
   7   6  10        6.84        9.86      1.01 o
   8   6  10       30.96       28.57      1.41 o
   9   6  10        3.64        3.82      1.01 o
  10   6  10        0.54        0.40      1.61 o
  11   6  10        6.94        8.45      1.61 o
  12   6  10        7.39       15.09      2.01 o
  -7   7  10        0.18        2.41      1.61 o
  -6   7  10        0.18       -0.20      1.41 o
  -5   7  10        0.03        0.20      1.21 o
  -4   7  10        0.04       -0.20      1.21 o
  -3   7  10       10.34       10.26      1.01 o
  -2   7  10       24.74       22.53      1.41 o
  -1   7  10        0.93        1.11      0.57 o
   0   7  10        6.51        6.44      0.71 o
   1   7  10       22.06       27.06      0.92 o
   2   7  10       33.57       34.20      1.41 o
   3   7  10       15.30       14.89      1.01 o
   4   7  10       23.60       22.33      1.41 o
   5   7  10       27.44       22.73      1.21 o
   6   7  10       19.15       12.67      1.21 o
   7   7  10       43.92       40.84      1.81 o
   8   7  10        0.87       -0.20      0.80 o
   9   7  10        0.36        0.60      0.80 o
  10   7  10        0.02        0.00      1.41 o
  11   7  10        0.43       -1.61      1.61 o
  12   7  10        3.37        1.21      2.41 o
  13   7  10        9.11        9.05      2.61 o
  -6   8  10        0.24        3.22      2.41 o
  -5   8  10        1.12        1.81      1.41 o
  -4   8  10        2.19        0.80      1.81 o
  -3   8  10        1.73        2.21      1.61 o
  -2   8  10        0.12       -0.20      0.80 o
  -1   8  10        0.61        0.80      0.57 o
   0   8  10       25.76       23.76      1.00 o
   1   8  10       31.33       26.13      4.73 o
   2   8  10       10.56        8.25      1.01 o
   3   8  10       41.22       44.86      2.01 o
   4   8  10        5.74        6.84      1.01 o
   5   8  10        1.23       -0.60      0.60 o
   6   8  10       16.69       16.49      1.21 o
   7   8  10        4.57        4.63      1.01 o
   8   8  10        0.24        1.21      0.80 o
   9   8  10        1.22        1.21      1.01 o
  10   8  10        4.24        6.24      1.81 o
  11   8  10        0.49       -0.40      1.41 o
  12   8  10        0.16        1.21      1.41 o
  -5   9  10        0.16        0.80      1.61 o
  -4   9  10        0.24        1.01      1.81 o
  -3   9  10        0.20       -0.20      1.21 o
  -2   9  10        0.06        0.20      1.81 o
  -1   9  10        0.01       -0.11      0.80 o
   0   9  10        0.45        0.60      0.80 o
   1   9  10        0.51        0.91      0.70 o
   2   9  10        2.90        1.81      0.80 o
   3   9  10       37.53       37.62      1.61 o
   4   9  10       12.34       10.86      1.01 o
   5   9  10       21.53       20.12      1.21 o
   6   9  10        4.26        3.42      0.80 o
   7   9  10        8.54        5.83      1.01 o
   8   9  10        0.54        0.60      0.80 o
   9   9  10        2.93        2.01      1.21 o
  10   9  10       15.72       13.68      2.01 o
  11   9  10        9.31       11.47      2.21 o
  12   9  10        1.17       -0.40      2.21 o
  -4  10  10        0.86        6.44      1.81 o
  -3  10  10        0.01       -0.80      1.41 o
  -2  10  10        1.22        0.40      2.01 o
  -1  10  10        0.22        0.70      1.00 o
   0  10  10        8.89        9.70      3.02 o
   1  10  10        0.84        0.00      0.60 o
   2  10  10       14.44        8.45      1.01 o
   3  10  10       18.15       14.68      1.21 o
   4  10  10       66.29       54.73      1.81 o
   5  10  10       21.14       20.12      1.21 o
   6  10  10        0.04        0.20      0.80 o
   7  10  10        2.16        1.21      0.80 o
   8  10  10        1.03       -0.40      1.41 o
   9  10  10        0.78        0.20      1.01 o
  10  10  10        0.19        0.80      1.41 o
  11  10  10        0.20        0.00      1.61 o
  12  10  10        0.70        4.02      2.21 o
  -2  11  10        0.76        0.20      1.81 o
  -1  11  10        0.02        0.00      1.20 o
   0  11  10        4.25        4.76      1.20 o
   1  11  10        5.84        7.35      1.26 o
   2  11  10        0.01        1.21      1.01 o
   3  11  10       22.82       29.57      2.41 o
   4  11  10       24.16       22.73      1.81 o
   5  11  10        3.74        4.43      1.41 o
   6  11  10        8.39        8.05      1.41 o
   7  11  10        0.23        0.40      1.21 o
   8  11  10        0.66        2.41      1.21 o
   9  11  10        0.74       -0.60      1.61 o
  10  11  10        1.84        1.01      1.41 o
  11  11  10        0.92       -0.80      2.01 o
  12  11  10        0.16        2.21      1.81 o
  -1  12  10        2.09        1.85      1.34 o
   0  12  10        5.97        3.51      1.26 o
   1  12  10        0.54        0.80      1.28 o
   2  12  10        6.56        2.21      1.61 o
   3  12  10        0.02        1.21      1.21 o
   4  12  10        0.01        0.80      1.21 o
   5  12  10        2.44        4.02      1.61 o
   6  12  10        0.02       -1.21      1.21 o
   7  12  10        0.00        0.00      1.21 o
   8  12  10        0.64        1.81      1.21 o
   9  12  10        1.17        1.81      1.81 o
  10  12  10        0.78       -1.61      1.61 o
  11  12  10        0.01        1.21      1.41 o
   2  13  10        0.01        1.41      1.81 o
   3  13  10        0.25       -1.41      2.01 o
   4  13  10        0.52        0.00      1.41 o
   5  13  10        0.33       -0.60      1.41 o
   6  13  10        0.11        1.61      1.41 o
   7  13  10        0.02       -0.80      1.61 o
   8  13  10        0.23       -1.01      1.21 o
   9  13  10        0.28        1.41      1.61 o
  10  13  10        0.36       -1.41      1.41 o
  -7 -10  11        4.88        3.62      2.01 o
  -6 -10  11        2.62        4.63      1.61 o
  -5 -10  11        4.84        5.23      1.61 o
  -4 -10  11        0.06       -1.41      1.41 o
  -3 -10  11        3.51        6.84      1.61 o
  -2 -10  11        0.13        1.41      1.41 o
  -9  -9  11        0.00       -1.21      1.41 o
  -8  -9  11        0.13        1.01      1.41 o
  -7  -9  11        2.02        4.43      1.61 o
  -6  -9  11        0.03       -1.21      1.21 o
  -5  -9  11        0.61        0.40      1.21 o
  -4  -9  11        2.39        2.41      1.21 o
  -3  -9  11        1.42        4.43      1.41 o
  -2  -9  11        0.52        0.60      1.21 o
  -1  -9  11        0.15        0.29      0.97 o
   0  -9  11        0.10        0.04      1.71 o
 -10  -8  11        2.23        1.41      1.61 o
  -9  -8  11        0.13       -1.21      1.21 o
  -8  -8  11        5.41        4.63      1.41 o
  -7  -8  11        0.93        1.21      1.21 o
  -6  -8  11        1.93        1.41      1.21 o
  -5  -8  11        0.08       -0.40      1.41 o
  -4  -8  11        1.88        3.82      1.41 o
  -3  -8  11        0.01        1.41      1.41 o
  -2  -8  11        1.59       -0.80      1.41 o
  -1  -8  11        2.14        1.89      1.11 o
   0  -8  11        0.05        0.78      1.61 o
   1  -8  11        0.20        0.88      1.06 o
   2  -8  11        1.50        2.21      2.41 o
 -10  -7  11        1.65        1.81      1.41 o
  -9  -7  11        0.07        0.40      1.81 o
  -8  -7  11       14.32       16.09      1.81 o
  -7  -7  11        1.76        0.60      1.61 o
  -6  -7  11       10.63        8.45      1.41 o
  -5  -7  11        2.69        2.82      1.41 o
  -4  -7  11        0.07        0.40      1.01 o
  -3  -7  11        1.84        2.21      1.21 o
  -2  -7  11       10.29        8.85      1.41 o
  -1  -7  11        0.27       -0.11      0.92 o
   0  -7  11        6.78        6.33      1.41 o
   1  -7  11        4.37        5.33      1.26 o
   2  -7  11        7.81        8.85      1.81 o
   3  -7  11        4.99        2.01      1.61 o
   4  -7  11        3.04        5.43      2.01 o
 -11  -6  11        0.82        4.42      1.61 o
 -10  -6  11        3.38        4.63      1.61 o
  -9  -6  11        3.70        4.43      1.61 o
  -8  -6  11        0.16        3.22      1.21 o
  -7  -6  11       16.02       14.89      2.01 o
  -6  -6  11        0.02        0.80      0.80 o
  -5  -6  11        0.01        0.00      0.60 o
  -4  -6  11       37.75       31.38      1.41 o
  -3  -6  11        0.23        0.80      0.60 o
  -2  -6  11        0.26        0.60      0.60 o
  -1  -6  11        0.22        0.75      0.48 o
   0  -6  11       12.01       12.00      3.22 o
   1  -6  11        1.20        1.47      0.92 o
   2  -6  11       10.97       11.06      1.81 o
   3  -6  11        1.47        0.20      1.81 o
   4  -6  11        9.20        8.05      1.81 o
   5  -6  11        0.94        1.81      1.61 o
 -11  -5  11       14.06       12.07      2.41 o
 -10  -5  11        0.41        1.41      1.81 o
  -9  -5  11       41.28       45.67      2.62 o
  -8  -5  11        0.01        0.80      1.41 o
  -7  -5  11       29.99       33.39      1.41 o
  -6  -5  11       24.29       20.92      1.21 o
  -5  -5  11       10.42        9.25      1.01 o
  -4  -5  11       84.33       82.10      2.41 o
  -3  -5  11       51.70       44.46      1.61 o
  -2  -5  11       45.91       39.83      1.61 o
  -1  -5  11        5.68        6.28      0.63 o
   0  -5  11        6.11        6.09      1.61 o
   1  -5  11        5.30        6.61      0.71 o
   2  -5  11       99.15      103.23      4.02 o
   3  -5  11       51.76       53.92      2.82 o
   4  -5  11        0.18        0.60      2.01 o
   5  -5  11        4.78        4.02      1.61 o
   6  -5  11        0.14        0.80      1.61 o
 -11  -4  11        7.94        7.44      1.81 o
 -10  -4  11        0.04       -1.61      1.81 o
  -9  -4  11       17.52       22.53      2.21 o
  -8  -4  11        0.44        2.41      1.81 o
  -7  -4  11       67.35       80.08      3.82 o
  -6  -4  11       62.04       56.74      2.01 o
  -5  -4  11      240.48      246.31      6.44 o
  -4  -4  11       46.22       42.05      1.81 o
  -3  -4  11       31.97       21.93      1.61 o
  -2  -4  11      198.20      193.31      6.44 o
  -1  -4  11      165.94      184.98     20.64 o
   0  -4  11       40.95       40.36      9.25 o
   1  -4  11      291.60      285.68     46.74 o
   2  -4  11       16.50       19.31      1.41 o
   3  -4  11       49.79       56.53      2.01 o
   4  -4  11        0.02       -1.41      1.41 o
   5  -4  11       32.02       36.01      3.02 o
   6  -4  11        0.02       -0.80      1.41 o
   7  -4  11        3.79        2.82      1.61 o
 -11  -3  11        5.85        6.84      2.01 o
 -10  -3  11        0.03        1.01      1.21 o
  -9  -3  11       38.67       42.04      2.62 o
  -8  -3  11        8.00        6.24      1.01 o
  -7  -3  11        1.14        2.41      0.80 o
  -6  -3  11       18.42       22.93      1.41 o
  -5  -3  11        5.30        5.43      1.01 o
  -4  -3  11        9.66        9.86      1.01 o
  -3  -3  11     1613.95     1513.98     17.87 o
  -2  -3  11      361.57      325.95      8.87 o
  -1  -3  11     1370.80     1335.76    156.47 o
   0  -3  11      235.63      241.58     33.44 o
   1  -3  11      402.97      450.37     73.59 o
   2  -3  11        0.00       -0.40      1.01 o
   3  -3  11      312.96      353.58      7.66 o
   4  -3  11        7.59        6.84      1.21 o
   5  -3  11       80.63       85.92      3.22 o
   6  -3  11        8.12        5.83      1.81 o
   7  -3  11       52.76       57.54      3.42 o
   8  -3  11        1.55        2.01      1.61 o
 -11  -2  11        2.53        3.82      1.81 o
 -10  -2  11        2.35        3.62      1.61 o
  -9  -2  11        4.36        4.63      1.41 o
  -8  -2  11        6.35        3.82      0.80 o
  -7  -2  11       18.28       17.50      1.21 o
  -6  -2  11        3.28        5.63      1.01 o
  -5  -2  11       56.89       53.12      1.81 o
  -4  -2  11      121.24      112.11      3.42 o
  -3  -2  11      156.99      124.42      4.43 o
  -2  -2  11        3.68        3.02      0.80 o
  -1  -2  11      265.67      262.27     32.04 o
   0  -2  11        1.23       -0.10      0.57 o
   1  -2  11       34.90       31.80      5.33 o
   2  -2  11       99.91      104.65      3.82 o
   3  -2  11       10.04        9.86      1.21 o
   4  -2  11       51.81       58.55      2.21 o
   5  -2  11      109.64      124.57      4.23 o
   6  -2  11       41.54       44.86      2.62 o
   7  -2  11       47.20       51.70      2.82 o
   8  -2  11        1.13        2.01      2.41 o
   9  -2  11        7.48        2.41      1.61 o
 -11  -1  11        3.69        3.42      2.21 o
 -10  -1  11       15.96       22.13      2.61 o
  -9  -1  11        0.32       -0.20      1.21 o
  -8  -1  11        9.49       10.26      1.01 o
  -7  -1  11       17.48       15.09      1.21 o
  -6  -1  11       45.14       44.26      1.81 o
  -5  -1  11       28.68       27.56      1.41 o
  -4  -1  11       28.25       29.37      1.41 o
  -2  -1  11       59.90       51.71      1.81 o
  -1  -1  11       29.00       23.92      3.02 o
   0  -1  11       19.14       17.67      3.02 o
   1  -1  11       55.22       49.13      6.14 o
   2  -1  11        0.86        1.21      0.80 o
   3  -1  11        1.38        0.40      0.80 o
   4  -1  11        2.62        0.00      1.01 o
   5  -1  11        3.71        1.61      1.01 o
   6  -1  11        2.51        0.40      1.01 o
   7  -1  11        9.38        6.03      2.01 o
   8  -1  11        8.59        5.63      2.01 o
   9  -1  11        1.59        1.61      2.01 o
 -11   0  11        1.15        3.62      1.81 o
 -10   0  11        0.00       -0.60      1.81 o
  -9   0  11        9.55        9.25      1.61 o
  -8   0  11        7.49        8.85      1.41 o
  -7   0  11        0.16       -0.40      0.60 o
  -6   0  11        0.12        0.80      1.01 o
  -5   0  11        3.45        2.82      0.80 o
  -4   0  11        0.58        0.80      0.80 o
  -3   0  11        0.39       -0.40      0.80 o
  -2   0  11        2.30        3.22      0.80 o
  -1   0  11       65.55       67.00      7.55 o
   0   0  11        8.57        7.31      1.11 o
   1   0  11        9.83        7.88      0.91 o
   2   0  11       30.22       34.60      1.41 o
   3   0  11       17.94       21.32      1.21 o
   4   0  11       69.64       88.34      3.22 o
   5   0  11        9.06        7.64      1.01 o
   6   0  11       13.01       13.07      1.21 o
   7   0  11       60.92       58.75      3.02 o
   8   0  11        0.83        0.20      2.01 o
   9   0  11        1.39        2.01      1.41 o
  10   0  11        0.47        2.21      2.21 o
 -10   1  11        2.07       -0.40      2.01 o
  -9   1  11        0.52        0.80      1.41 o
  -8   1  11        8.99        9.25      1.81 o
  -7   1  11       14.33       13.68      1.21 o
  -6   1  11        0.62       -0.60      0.80 o
  -5   1  11       20.35       19.91      1.21 o
  -4   1  11        5.36        3.22      0.80 o
  -3   1  11       80.23       77.88      3.02 o
  -2   1  11        5.82        5.63      0.80 o
  -1   1  11       61.80       68.08      9.46 o
   0   1  11        0.41        0.34      0.48 o
   1   1  11       15.99       14.21      2.51 o
   2   1  11        2.33        1.81      1.01 o
   3   1  11        2.40        2.61      1.01 o
   4   1  11       21.72       17.70      1.41 o
   5   1  11       25.74       23.94      1.41 o
   6   1  11        9.59        9.45      1.21 o
   7   1  11        0.99        0.40      0.80 o
   8   1  11        9.69        5.83      1.01 o
   9   1  11       11.85        5.03      1.81 o
  10   1  11        3.40        3.82      2.41 o
  11   1  11        8.96        5.83      2.61 o
 -10   2  11        0.89        0.20      2.21 o
  -9   2  11        2.68        2.21      2.21 o
  -8   2  11        8.85        7.84      1.61 o
  -7   2  11        0.10        1.21      0.80 o
  -6   2  11       17.98       19.51      1.21 o
  -5   2  11        0.00        0.20      0.80 o
  -4   2  11        2.35        2.01      0.80 o
  -3   2  11        4.30        4.02      0.80 o
  -2   2  11        0.62        1.61      0.60 o
  -1   2  11       14.74       15.34      1.51 o
   0   2  11       18.02       17.21      1.41 o
   1   2  11       44.08       56.10      6.94 o
   2   2  11       25.63       27.76      1.21 o
   3   2  11        0.48       -0.20      0.80 o
   4   2  11      108.68      115.73      4.03 o
   5   2  11        9.84       11.26      1.21 o
   6   2  11       65.46       67.61      2.62 o
   7   2  11      149.37      156.81      5.23 o
   8   2  11        0.53       -0.60      0.80 o
   9   2  11        0.05        0.60      1.21 o
  10   2  11        0.01       -1.01      1.61 o
  11   2  11        2.79        2.21      2.01 o
  -9   3  11        4.37        6.84      2.21 o
  -8   3  11        0.00        0.40      1.01 o
  -7   3  11       25.07       27.76      2.21 o
  -6   3  11        5.58        4.02      1.01 o
  -5   3  11       67.47       63.58      2.41 o
  -4   3  11        6.22        7.44      1.01 o
  -3   3  11       63.67       59.96      2.21 o
  -2   3  11      141.96      136.90      6.64 o
  -1   3  11       74.80       76.01      8.96 o
   0   3  11       92.89       88.49     13.28 o
   1   3  11      699.56      732.57     79.85 o
   2   3  11       64.11       82.70      3.42 o
   3   3  11        1.04       -0.60      0.80 o
   4   3  11      152.22      162.08      7.05 o
   5   3  11        1.17        0.20      0.80 o
   6   3  11      846.58      827.49     13.34 o
   7   3  11       93.08      103.84      4.63 o
   8   3  11       23.30       17.50      1.41 o
   9   3  11        0.02        1.41      1.61 o
  10   3  11        6.85        9.86      2.21 o
  11   3  11        0.53        1.81      1.41 o
  -9   4  11        0.86        5.83      2.01 o
  -8   4  11        1.61        2.01      1.61 o
  -7   4  11        0.52        0.80      1.41 o
  -6   4  11        5.18        2.21      1.61 o
  -5   4  11        0.70        0.80      0.80 o
  -4   4  11      144.71      155.00      5.64 o
  -3   4  11       12.21       11.87      1.01 o
  -2   4  11       83.03       73.45      2.82 o
  -1   4  11      437.34      439.91     15.83 o
   0   4  11        9.58        7.75      0.71 o
   1   4  11      253.02      226.30     12.90 o
   2   4  11      306.39      350.52     10.48 o
   3   4  11      114.31      129.43      4.43 o
   4   4  11        2.22        4.02      0.80 o
   5   4  11       32.82       35.61      1.61 o
   6   4  11      264.77      267.52      7.86 o
   7   4  11        1.19        1.61      1.01 o
   8   4  11        4.00        4.02      1.01 o
   9   4  11       29.46       30.38      1.41 o
  10   4  11        1.30        0.20      1.61 o
  11   4  11        7.11       13.07      2.41 o
  12   4  11        0.00        3.62      1.61 o
  -8   5  11        7.08        7.44      1.81 o
  -7   5  11        4.38        5.23      1.61 o
  -6   5  11        0.44        0.80      1.41 o
  -5   5  11       17.80       19.51      1.21 o
  -4   5  11        0.72       -0.20      0.80 o
  -3   5  11       65.45       58.95      2.21 o
  -2   5  11      104.80      109.28      3.42 o
  -1   5  11      103.61      106.40      4.43 o
   0   5  11       31.65       29.66      1.61 o
   1   5  11      342.79      353.93     17.24 o
   2   5  11      198.51      235.44      8.46 o
   3   5  11       78.63       74.86      3.02 o
   4   5  11       64.66       60.77      2.62 o
   5   5  11       15.76       10.46      1.21 o
   6   5  11       14.82        8.65      1.21 o
   7   5  11      216.23      236.21      6.85 o
   8   5  11       66.56       55.53      2.21 o
   9   5  11       52.22       47.68      1.81 o
  10   5  11        0.07        1.21      1.61 o
  11   5  11        1.90        1.01      1.81 o
  12   5  11        1.12        2.41      2.41 o
  -7   6  11        4.32        1.81      1.61 o
  -6   6  11        1.44        1.61      1.41 o
  -5   6  11       73.67       75.25      3.02 o
  -4   6  11       29.73       34.20      1.61 o
  -3   6  11       48.54       53.31      2.01 o
  -2   6  11      157.72      159.84      5.64 o
  -1   6  11        4.96        4.55      1.11 o
   0   6  11        2.80        1.27      0.63 o
   1   6  11        5.09        5.63      1.01 o
   2   6  11       65.75       65.60      2.82 o
   3   6  11       15.12       15.49      1.21 o
   4   6  11       48.56       53.52      2.21 o
   5   6  11       26.44       29.77      1.41 o
   6   6  11       45.86       48.49      1.81 o
   7   6  11       32.32       36.01      1.61 o
   8   6  11        1.97        3.02      0.80 o
   9   6  11       11.31       11.87      1.21 o
  10   6  11       12.57       13.68      1.81 o
  11   6  11        0.12        1.61      1.61 o
  12   6  11        1.58        0.20      1.41 o
  -6   7  11       15.09       16.70      2.21 o
  -5   7  11        4.91        5.43      1.81 o
  -4   7  11        0.08       -1.41      1.41 o
  -3   7  11        6.48        7.04      0.80 o
  -2   7  11        8.87        7.84      1.01 o
  -1   7  11       17.30       16.19      0.85 o
   0   7  11      132.19      140.49      3.91 o
   1   7  11        0.54        0.78      0.48 o
   2   7  11       65.98       77.06      2.82 o
   3   7  11        8.40        8.65      1.01 o
   4   7  11       26.13       28.36      1.41 o
   5   7  11       15.17       12.67      1.21 o
   6   7  11       46.56       46.68      2.01 o
   7   7  11        0.42        2.01      0.80 o
   8   7  11        0.07       -0.60      0.80 o
   9   7  11        0.02        0.20      0.80 o
  10   7  11        0.24        0.60      1.21 o
  11   7  11        0.70        0.20      1.21 o
  12   7  11        0.06        0.60      2.21 o
  -6   8  11        1.91        2.01      1.81 o
  -5   8  11        1.50        3.02      1.61 o
  -4   8  11        2.03        1.61      1.41 o
  -3   8  11       11.45       11.06      1.41 o
  -2   8  11        2.16        2.61      0.80 o
  -1   8  11        0.22        0.40      0.57 o
   0   8  11        2.22        0.50      0.57 o
   1   8  11        9.96       12.07      0.91 o
   2   8  11        1.35        1.01      0.80 o
   3   8  11        0.94        2.82      0.80 o
   4   8  11        0.04        0.00      0.60 o
   5   8  11        5.92        5.43      0.80 o
   6   8  11       22.71       24.74      1.21 o
   7   8  11        1.52        2.21      0.80 o
   8   8  11       14.66       16.70      1.21 o
   9   8  11        0.15        0.60      1.01 o
  10   8  11        2.15        5.23      1.61 o
  11   8  11        5.10        6.84      2.21 o
  12   8  11        0.07        2.01      1.61 o
  -4   9  11        0.00        2.21      1.81 o
  -3   9  11        0.08        1.01      1.61 o
  -2   9  11        0.18       -0.60      1.21 o
  -1   9  11        0.84        0.25      0.91 o
   0   9  11        9.19        7.69      0.71 o
   1   9  11       16.49       18.41      0.85 o
   2   9  11        9.16        9.45      1.01 o
   3   9  11       10.30       11.06      1.01 o
   4   9  11        6.02        6.44      1.01 o
   5   9  11        4.37        2.61      0.80 o
   6   9  11       13.76        9.25      1.21 o
   7   9  11       18.17       16.49      1.21 o
   8   9  11        1.33        0.20      0.80 o
   9   9  11        5.62        5.83      1.81 o
  10   9  11        0.04       -1.61      1.61 o
  11   9  11        2.20        1.81      2.01 o
  12   9  11        1.72        1.61      1.81 o
  -3  10  11        0.42        0.00      2.21 o
  -2  10  11        0.03        1.01      1.41 o
  -1  10  11        1.06        0.97      0.92 o
   0  10  11        1.51        1.32      0.97 o
   1  10  11        0.02       -0.40      0.85 o
   2  10  11        2.43        2.01      0.80 o
   3  10  11       12.96        9.66      1.01 o
   4  10  11        2.25        1.01      0.80 o
   5  10  11        5.90        5.43      0.80 o
   6  10  11        0.12        1.21      0.60 o
   7  10  11        0.45        1.01      1.41 o
   8  10  11        1.15        2.41      1.01 o
   9  10  11        3.82        5.83      1.41 o
  10  10  11        0.00       -0.60      1.81 o
  11  10  11        4.32        9.86      2.21 o
  12  10  11        0.00        0.00      2.01 o
  -2  11  11        2.92        1.81      2.01 o
  -1  11  11        0.01        0.37      1.20 o
   0  11  11        2.74        2.71      0.92 o
   1  11  11        0.51        0.91      1.71 o
   2  11  11        2.24        0.60      1.21 o
   3  11  11       11.60       10.06      1.61 o
   4  11  11        3.50        6.84      1.41 o
   5  11  11        2.47        1.41      1.21 o
   6  11  11        4.88        2.61      1.21 o
   7  11  11        5.48        3.62      1.81 o
   8  11  11        1.59        3.62      1.41 o
   9  11  11        0.60        1.01      1.41 o
  10  11  11        4.42       -1.21      1.61 o
  11  11  11        0.20        0.60      2.01 o
   0  12  11       12.97       14.68      4.83 o
   1  12  11        1.94        1.11      1.15 o
   2  12  11        0.40       -1.61      1.61 o
   3  12  11        2.67        0.20      1.61 o
   4  12  11        0.07        0.60      1.21 o
   5  12  11        1.09       -1.21      1.81 o
   6  12  11        8.10       10.26      1.61 o
   7  12  11        0.93       -0.20      1.81 o
   8  12  11       10.67       13.88      2.01 o
   9  12  11        0.01       -0.60      1.61 o
  10  12  11        4.01        4.43      1.61 o
   2  13  11        2.70        2.01      1.61 o
   3  13  11        1.08        0.40      1.81 o
   4  13  11        2.21       -1.41      1.41 o
   5  13  11        1.24        0.00      2.01 o
   6  13  11        0.57        2.61      1.41 o
   7  13  11        0.04       -1.01      1.61 o
   8  13  11        0.13        1.01      1.81 o
   9  13  11        0.41        1.01      1.81 o
  -8  -9  12        2.36        2.01      1.61 o
  -7  -9  12        5.97       10.46      1.81 o
  -6  -9  12        3.09        7.44      1.61 o
  -5  -9  12        0.83        1.41      1.61 o
  -4  -9  12        0.83        2.82      1.41 o
  -3  -9  12        1.53        1.81      1.81 o
  -2  -9  12        0.59        0.80      1.21 o
  -1  -9  12        0.00        0.10      1.00 o
  -9  -8  12        2.23        3.42      1.81 o
  -8  -8  12        0.01       -1.01      1.61 o
  -7  -8  12        0.01       -1.01      1.41 o
  -6  -8  12        5.90        8.65      1.61 o
  -5  -8  12        2.52        3.42      1.61 o
  -4  -8  12        6.73        7.04      1.61 o
  -3  -8  12        2.49        1.61      1.41 o
  -2  -8  12        6.81        7.64      1.61 o
  -1  -8  12        6.60        6.46      1.14 o
   0  -8  12        0.06       -0.24      1.00 o
   1  -8  12        0.19       -0.30      1.00 o
 -10  -7  12        0.27        0.80      1.81 o
  -9  -7  12        0.00       -0.60      1.61 o
  -8  -7  12        2.57       -0.60      1.81 o
  -7  -7  12        2.20        3.42      1.61 o
  -6  -7  12        0.01        1.41      1.21 o
  -5  -7  12        0.25        1.21      1.21 o
  -4  -7  12        0.14        0.20      1.01 o
  -3  -7  12        6.49        5.83      1.61 o
  -2  -7  12        4.67        4.83      1.41 o
  -1  -7  12        3.73        5.86      1.14 o
   0  -7  12       16.95       18.77      3.52 o
   1  -7  12        1.74       -0.87      1.21 o
   2  -7  12        0.06        0.20      1.41 o
   3  -7  12        0.00        0.40      1.41 o
 -10  -6  12        0.06        2.21      1.61 o
  -9  -6  12        3.15        6.03      2.41 o
  -8  -6  12        0.02        1.21      1.41 o
  -7  -6  12        0.02       -0.40      1.21 o
  -6  -6  12        1.82        1.41      1.41 o
  -5  -6  12       14.95       14.48      1.81 o
  -4  -6  12        0.52        0.60      0.80 o
  -3  -6  12       11.40        8.65      1.01 o
  -2  -6  12        1.07        1.61      0.60 o
  -1  -6  12        1.82        1.90      1.01 o
   0  -6  12        1.04        0.34      0.82 o
   1  -6  12        0.17        0.30      0.85 o
   2  -6  12        3.27        1.81      1.61 o
   3  -6  12        9.67        9.65      1.81 o
   4  -6  12        0.19        0.80      1.61 o
 -11  -5  12        0.52        0.40      2.01 o
 -10  -5  12        3.52       10.26      2.01 o
  -9  -5  12        1.13        0.80      1.61 o
  -8  -5  12       10.10       12.07      1.61 o
  -7  -5  12        0.08        1.61      1.21 o
  -6  -5  12        0.12        0.00      0.60 o
  -5  -5  12       11.73       12.47      1.01 o
  -4  -5  12       58.07       54.12      1.81 o
  -3  -5  12       13.00       12.47      1.01 o
  -2  -5  12       25.50       21.32      1.21 o
  -1  -5  12       29.84       30.87      3.02 o
   0  -5  12        0.42        1.18      0.63 o
   1  -5  12        4.05        3.21      0.91 o
   2  -5  12        0.91        2.82      1.21 o
   3  -5  12        1.40       -1.81      2.21 o
   4  -5  12        1.22        1.41      1.61 o
   5  -5  12        3.03        1.41      2.41 o
   6  -5  12       12.41       22.53      3.02 o
 -11  -4  12        0.52        2.61      1.61 o
 -10  -4  12        0.02        1.81      1.61 o
  -9  -4  12        0.17        1.21      1.41 o
  -8  -4  12       10.45       13.28      2.01 o
  -7  -4  12        0.99        0.00      1.01 o
  -6  -4  12        4.69        3.42      1.01 o
  -5  -4  12       19.73       17.90      1.21 o
  -4  -4  12        0.81       -0.60      0.60 o
  -3  -4  12       80.92       67.61      2.21 o
  -2  -4  12       29.08       23.74      1.41 o
  -1  -4  12        9.83       12.66      2.51 o
   0  -4  12       23.79       24.10      5.53 o
   1  -4  12       84.02       79.78     19.12 o
   2  -4  12        9.95       10.06      1.21 o
   3  -4  12       13.57       10.46      1.01 o
   4  -4  12       36.89       46.67      2.62 o
   5  -4  12        0.68        4.42      1.81 o
   6  -4  12        9.75       10.06      2.01 o
   7  -4  12        0.00        1.21      1.41 o
 -11  -3  12        2.71        2.21      2.21 o
 -10  -3  12        1.22        1.61      1.81 o
  -9  -3  12        1.60        4.83      1.81 o
  -8  -3  12       31.66       28.57      2.21 o
  -7  -3  12        3.20        4.22      1.01 o
  -6  -3  12      143.74      151.97      4.63 o
  -5  -3  12        2.18       -0.60      0.80 o
  -4  -3  12      145.62      158.22      5.44 o
  -2  -3  12      355.76      327.11      8.87 o
  -1  -3  12        3.17        2.72      0.71 o
   0  -3  12       73.66       77.75     19.42 o
   1  -3  12       39.99       43.34      8.75 o
   2  -3  12        3.96        7.24      1.21 o
   3  -3  12       27.00       23.74      1.61 o
   4  -3  12       40.09       43.05      1.81 o
   5  -3  12        6.35        7.84      1.61 o
   6  -3  12       36.47       35.00      2.62 o
   7  -3  12        0.03        1.61      1.41 o
   8  -3  12        7.30        6.84      2.01 o
 -11  -2  12        0.25       -0.60      1.81 o
 -10  -2  12        7.40        5.63      1.81 o
  -9  -2  12       15.05       17.70      2.21 o
  -8  -2  12        7.06        7.84      1.41 o
  -7  -2  12        1.13        1.01      0.80 o
  -6  -2  12      164.15      155.01      4.83 o
  -5  -2  12       38.76       28.57      1.41 o
  -4  -2  12       35.63       32.99      1.41 o
  -3  -2  12      333.10      285.77      8.06 o
  -2  -2  12      391.28      354.03      9.27 o
  -1  -2  12       54.41       53.16      7.85 o
   0  -2  12      158.32      154.40     26.17 o
   1  -2  12       25.60       29.70      6.84 o
   2  -2  12      643.65      758.61     12.11 o
   3  -2  12        4.40        4.02      1.21 o
   4  -2  12      161.20      196.47      5.44 o
   5  -2  12       21.34       21.32      1.41 o
   6  -2  12       46.82       43.45      2.62 o
   7  -2  12        5.18        4.43      1.61 o
   8  -2  12        5.85        5.23      1.81 o
 -10  -1  12        0.44        1.21      1.61 o
  -9  -1  12        9.88        9.45      2.01 o
  -8  -1  12        6.83        7.24      1.61 o
  -7  -1  12       20.24       17.50      1.21 o
  -6  -1  12        4.13        2.82      1.21 o
  -5  -1  12       20.43       20.12      1.21 o
  -4  -1  12       20.38       23.33      1.21 o
  -3  -1  12       83.05       76.47      3.02 o
  -2  -1  12      327.98      295.47      9.27 o
  -1  -1  12        1.13        0.89      0.48 o
   0  -1  12        9.00        9.94      1.71 o
   1  -1  12       19.75       17.46      1.51 o
   2  -1  12       26.87       26.35      1.41 o
   3  -1  12       29.68       31.99      1.61 o
   4  -1  12       27.55       29.17      1.61 o
   5  -1  12       23.52       23.33      1.61 o
   6  -1  12       15.10       11.87      1.21 o
   7  -1  12        5.91        4.83      1.61 o
   8  -1  12       23.64       17.90      2.41 o
   9  -1  12        0.32        0.20      1.81 o
 -10   0  12        1.56        0.00      1.81 o
  -9   0  12        4.03        3.82      1.81 o
  -8   0  12       26.64       25.95      2.01 o
  -7   0  12       28.74       29.17      1.41 o
  -6   0  12        0.05       -0.60      0.80 o
  -5   0  12        7.00        6.64      0.80 o
  -4   0  12        7.31        6.84      1.01 o
  -3   0  12        0.78        0.00      0.80 o
  -2   0  12        2.98        1.41      0.80 o
  -1   0  12       83.54       86.86      9.76 o
   0   0  12        0.08        1.15      1.11 o
   1   0  12       43.20       37.78      6.84 o
   2   0  12        0.42       -1.01      1.01 o
   3   0  12       23.49       22.33      1.41 o
   4   0  12        2.01        1.21      0.80 o
   5   0  12        1.32        0.00      1.01 o
   6   0  12        0.98        1.01      0.80 o
   7   0  12        4.74        4.63      1.61 o
   8   0  12        0.78        3.02      1.61 o
   9   0  12        1.69        2.01      1.81 o
  10   0  12        0.88       -0.80      2.41 o
 -10   1  12        1.15       -0.40      1.61 o
  -9   1  12        1.41       -0.60      1.41 o
  -8   1  12        0.69        1.41      1.61 o
  -7   1  12        2.13        1.81      0.80 o
  -6   1  12        2.46        3.22      0.80 o
  -5   1  12       24.82       21.52      1.21 o
  -4   1  12        3.11        4.02      0.80 o
  -3   1  12       34.96       29.57      1.21 o
  -2   1  12       20.16       18.51      1.21 o
  -1   1  12        8.02       10.66      2.82 o
   0   1  12       50.72       52.29      7.04 o
   1   1  12       87.51       90.25     12.78 o
   2   1  12        5.45        4.43      0.80 o
   3   1  12        2.91        0.80      0.80 o
   4   1  12        0.03       -0.20      0.80 o
   5   1  12       19.71       19.51      1.41 o
   7   1  12        3.22        1.21      0.80 o
   8   1  12        5.35        3.02      1.41 o
   9   1  12        0.16       -0.40      1.21 o
  10   1  12        0.01       -2.41      2.41 o
  -9   2  12        0.86        0.20      1.81 o
  -8   2  12        5.79        6.03      2.01 o
  -7   2  12        4.06        4.22      1.61 o
  -6   2  12        0.88        0.00      0.80 o
  -5   2  12        0.21        0.80      0.60 o
  -4   2  12        0.01       -0.80      0.80 o
  -3   2  12       19.41       22.33      1.21 o
  -2   2  12       20.49       18.91      1.41 o
  -1   2  12      126.60      131.34      9.26 o
   0   2  12       36.22       37.69      6.04 o
   1   2  12      132.43      124.86     15.30 o
   2   2  12       56.13       63.98      2.62 o
   3   2  12        0.46        0.00      0.60 o
   4   2  12        4.66        4.63      0.80 o
   5   2  12       58.43       68.21      2.41 o
   6   2  12        1.69        4.02      0.80 o
   7   2  12       25.27       23.33      1.41 o
   8   2  12       19.19       20.72      2.01 o
   9   2  12        0.99        2.21      1.61 o
  10   2  12       17.30       18.71      2.41 o
  11   2  12        6.83       11.67      2.82 o
  -9   3  12        0.57        1.21      2.21 o
  -8   3  12        1.34        1.61      1.81 o
  -7   3  12       16.26       17.50      2.41 o
  -6   3  12        0.64        0.80      1.21 o
  -5   3  12       11.15       10.06      1.01 o
  -4   3  12        3.70        2.82      1.21 o
  -3   3  12        9.44        9.66      1.01 o
  -2   3  12        5.00        6.03      0.80 o
  -1   3  12       12.52       14.07      1.11 o
   0   3  12        2.13        2.74      0.80 o
   1   3  12       43.65       45.04      6.34 o
   2   3  12        0.58        1.01      1.01 o
   3   3  12      108.85      126.80      4.23 o
   4   3  12        1.30       -0.20      1.01 o
   5   3  12      116.21      120.76      5.64 o
   6   3  12      313.94      308.07      7.86 o
   7   3  12        5.62        1.81      1.01 o
   8   3  12       69.04       56.94      2.82 o
   9   3  12        0.08        0.80      1.21 o
  10   3  12        7.70        6.84      2.01 o
  11   3  12        1.43       -0.60      1.61 o
  -8   4  12        6.47        7.24      2.01 o
  -7   4  12        0.06       -1.21      1.61 o
  -6   4  12       48.23       53.11      2.62 o
  -5   4  12       18.85       16.90      1.21 o
  -4   4  12      287.38      307.19      6.85 o
  -3   4  12       19.08       18.31      1.21 o
  -2   4  12      287.33      279.04      7.86 o
  -1   4  12       13.82       11.17      0.71 o
   0   4  12        8.22        6.93      0.80 o
   1   4  12      111.72      116.48     13.18 o
   2   4  12      147.60      163.28      6.85 o
   3   4  12        2.39        3.22      0.80 o
   4   4  12      345.55      381.77      9.68 o
   5   4  12       73.76       89.54      3.02 o
   6   4  12       11.58       12.47      1.21 o
   7   4  12        0.01        1.61      1.21 o
   8   4  12        0.03        1.21      0.80 o
   9   4  12        7.77        8.45      1.61 o
  10   4  12        7.88        8.25      1.81 o
  11   4  12        0.00       -1.61      1.61 o
  -8   5  12        4.83        4.43      1.81 o
  -7   5  12        4.47        7.64      2.21 o
  -6   5  12       11.15        9.86      1.61 o
  -5   5  12        2.38        5.63      1.61 o
  -4   5  12      109.94      120.95      4.23 o
  -3   5  12        4.64        4.63      1.01 o
  -2   5  12      340.86      345.20      8.06 o
  -1   5  12      156.02      147.68      8.76 o
   0   5  12      423.90      436.96     36.30 o
   1   5  12       62.79       67.24      9.05 o
   2   5  12      594.95      649.47     12.72 o
   3   5  12       18.48       15.89      1.21 o
   4   5  12      355.19      378.95      9.68 o
   5   5  12        6.10        3.62      1.21 o
   6   5  12       75.05       62.58      2.62 o
   7   5  12       17.32       15.49      1.41 o
   8   5  12        4.21        2.21      1.01 o
   9   5  12        5.20        2.82      1.61 o
  10   5  12       20.75       16.70      2.21 o
  11   5  12        0.89        1.21      1.61 o
  12   5  12        3.89        4.83      2.41 o
  -7   6  12        3.18        2.21      2.21 o
  -6   6  12        8.07        7.64      2.01 o
  -5   6  12       70.00       66.40      3.02 o
  -4   6  12        4.07        5.23      1.41 o
  -3   6  12       10.33        9.65      1.01 o
  -2   6  12       32.92       31.58      1.61 o
  -1   6  12       21.85       18.13      1.51 o
   0   6  12       75.40       81.22      5.84 o
   1   6  12       36.53       33.12      1.31 o
   2   6  12        6.97        5.83      1.01 o
   3   6  12       81.79       87.94      3.22 o
   4   6  12      170.44      181.40      6.44 o
   5   6  12      170.95      193.88      6.44 o
   6   6  12      297.63      317.10      7.45 o
   7   6  12       45.20       53.51      1.81 o
   8   6  12       38.34       46.07      1.61 o
   9   6  12        0.50        5.43      1.81 o
  10   6  12        9.32       11.67      1.81 o
  11   6  12        0.07       -0.60      1.61 o
  12   6  12        8.32       11.06      2.82 o
  -6   7  12        0.63        2.82      1.61 o
  -5   7  12        0.92        0.60      1.41 o
  -4   7  12        0.86       -0.20      1.41 o
  -3   7  12        1.53        2.01      1.61 o
  -2   7  12       35.19       35.81      1.41 o
  -1   7  12        3.56        3.43      0.80 o
   0   7  12       16.10       16.94      0.92 o
   1   7  12        3.97        5.62      1.01 o
   2   7  12        7.59        8.65      1.01 o
   3   7  12        7.95        8.25      1.01 o
   4   7  12        1.31        2.01      0.80 o
   5   7  12        4.99        3.82      1.01 o
   6   7  12       34.80       35.00      1.61 o
   7   7  12       11.42        9.25      1.21 o
   8   7  12       25.27       17.10      1.41 o
   9   7  12        2.91        1.81      1.41 o
  10   7  12        0.04       -1.41      1.81 o
  11   7  12        1.00       -0.80      1.81 o
  12   7  12        0.68       -2.01      2.01 o
  -5   8  12        0.56        4.63      1.81 o
  -4   8  12        3.35        4.63      1.81 o
  -3   8  12        2.14        1.21      1.41 o
  -2   8  12        0.06        0.20      1.21 o
  -1   8  12        8.05        6.81      0.71 o
   0   8  12        0.89        0.63      0.50 o
   1   8  12       53.37       50.21      4.23 o
   2   8  12       28.24       25.75      1.41 o
   3   8  12       14.94       11.67      1.21 o
   4   8  12        6.02        4.02      1.01 o
   5   8  12        0.00        0.80      0.60 o
   6   8  12       32.93       28.16      1.41 o
   7   8  12        0.00        0.60      0.80 o
   8   8  12        0.55       -0.60      0.80 o
   9   8  12        2.68        6.64      1.81 o
  10   8  12        0.54       -1.01      2.01 o
  11   8  12        7.98       10.06      1.81 o
  12   8  12        0.06        1.81      1.61 o
  -4   9  12        1.08        0.60      1.61 o
  -3   9  12        0.77        0.00      1.21 o
  -2   9  12        1.48        0.60      1.61 o
  -1   9  12        2.82        3.33      1.61 o
   0   9  12        0.13       -0.80      0.85 o
   1   9  12       10.43        9.21      0.71 o
   2   9  12        2.63        2.41      0.80 o
   3   9  12       27.90       25.75      1.41 o
   4   9  12       16.97       19.51      1.21 o
   5   9  12        0.23        0.00      1.01 o
   6   9  12        2.56        1.61      0.60 o
   7   9  12        3.74        4.22      1.01 o
   8   9  12        0.11        0.20      1.21 o
   9   9  12        0.32        0.80      1.41 o
  10   9  12        0.04       -0.20      2.01 o
  11   9  12        0.36        2.21      1.41 o
  12   9  12        0.87        3.22      1.81 o
  -3  10  12        0.71        2.01      2.21 o
  -2  10  12        0.87        1.61      1.81 o
  -1  10  12        0.40       -0.50      1.14 o
   0  10  12        0.01       -0.05      1.06 o
   1  10  12        0.09        0.91      0.85 o
   2  10  12        2.45        3.62      1.61 o
   3  10  12        2.08       -0.40      1.21 o
   4  10  12        3.67        2.21      0.80 o
   5  10  12        1.05        1.01      0.80 o
   6  10  12        4.75        3.42      1.21 o
   7  10  12        4.11        2.41      1.41 o
   8  10  12        0.16        0.60      1.21 o
   9  10  12        5.25        8.85      1.81 o
  10  10  12        4.74        3.62      2.01 o
  11  10  12        0.03        2.21      1.61 o
  -2  11  12        0.44        2.61      2.21 o
  -1  11  12        6.37        8.72      1.30 o
   0  11  12        3.76        4.28      1.71 o
   1  11  12        5.98        8.23      1.51 o
   2  11  12        9.98       10.46      1.61 o
   3  11  12        5.34        8.25      1.61 o
   4  11  12       21.85       19.91      2.01 o
   5  11  12        4.41        3.02      1.21 o
   6  11  12        6.69        4.43      1.41 o
   7  11  12        0.80        1.61      1.81 o
   8  11  12        0.04        1.21      1.21 o
   9  11  12        1.28        0.80      1.61 o
  10  11  12        0.98        0.40      1.81 o
  11  11  12        3.67        4.43      1.81 o
   0  12  12        5.01        8.93      1.35 o
   1  12  12        3.19        4.59      1.81 o
   2  12  12        6.05        3.02      1.41 o
   3  12  12        0.07        0.60      1.61 o
   4  12  12        9.13        4.83      1.61 o
   5  12  12        2.55        0.80      1.41 o
   6  12  12        6.20        9.25      1.61 o
   7  12  12        1.02       -0.60      1.61 o
   8  12  12        1.00        5.03      1.61 o
   9  12  12        1.01        1.61      1.61 o
  10  12  12        0.18        2.61      1.61 o
   2  13  12        2.90        6.84      2.01 o
   3  13  12       12.38       15.89      2.61 o
   4  13  12        2.12        1.81      1.21 o
   5  13  12        1.38        5.23      1.81 o
   6  13  12        0.00       -0.60      2.21 o
   7  13  12        0.25       -1.61      2.01 o
   8  13  12        8.15        7.84      2.01 o
   9  13  12        0.42       -1.81      1.81 o
  -6  -9  13        1.97        3.22      1.61 o
  -5  -9  13        4.33        7.44      2.21 o
  -4  -9  13        1.64        4.02      1.41 o
  -3  -9  13        2.73        4.43      1.41 o
  -2  -9  13        0.00        1.21      1.21 o
  -8  -8  13        0.75        0.60      1.81 o
  -7  -8  13        0.41        1.21      1.41 o
  -6  -8  13        5.14        5.63      1.61 o
  -5  -8  13        0.19        2.82      1.21 o
  -4  -8  13        0.41       -0.60      1.41 o
  -3  -8  13        8.51        7.64      2.01 o
  -2  -8  13        1.24        3.22      1.21 o
  -1  -8  13        1.94        2.45      1.11 o
   0  -8  13        0.04        1.10      1.61 o
  -9  -7  13        0.38        1.41      1.61 o
  -8  -7  13        0.59        3.22      1.41 o
  -7  -7  13        2.14        5.43      1.61 o
  -6  -7  13        5.09        7.24      2.21 o
  -5  -7  13        0.70        2.41      1.21 o
  -4  -7  13        0.05       -1.01      1.21 o
  -3  -7  13        7.99        8.65      1.61 o
  -2  -7  13        1.96        2.61      1.61 o
  -1  -7  13        0.08       -1.00      1.00 o
   0  -7  13        6.08        5.68      2.01 o
   1  -7  13        0.02        0.00      1.06 o
   2  -7  13        2.36        4.22      2.01 o
 -10  -6  13        0.04       -1.81      2.01 o
  -9  -6  13        0.12        0.00      1.61 o
  -8  -6  13        0.06       -0.80      1.21 o
  -7  -6  13        1.17        0.20      1.41 o
  -6  -6  13        2.43        2.21      1.41 o
  -5  -6  13       14.04       15.09      2.01 o
  -4  -6  13        4.72        5.03      1.21 o
  -3  -6  13        4.83        4.83      1.61 o
  -2  -6  13        0.64        1.21      1.01 o
  -1  -6  13       15.86       21.46      4.73 o
   0  -6  13        0.06       -0.51      0.85 o
   1  -6  13        1.01        1.81      1.00 o
   2  -6  13        0.81        2.61      1.61 o
   3  -6  13        1.09        1.41      1.41 o
   4  -6  13        0.04       -0.20      2.41 o
 -10  -5  13        2.68        2.41      2.01 o
  -9  -5  13        1.41        2.41      1.41 o
  -8  -5  13        0.06        1.01      1.41 o
  -7  -5  13       14.55       19.31      2.21 o
  -6  -5  13        0.05        1.01      1.01 o
  -5  -5  13        9.68        9.65      1.61 o
  -4  -5  13        1.70        0.20      1.21 o
  -3  -5  13      112.41      109.28      3.42 o
  -2  -5  13        3.90        4.22      1.01 o
  -1  -5  13       10.78       11.15      1.91 o
   0  -5  13        1.21        0.45      0.92 o
   1  -5  13        2.13        0.56      1.81 o
   2  -5  13        0.10       -0.80      1.81 o
   3  -5  13        3.73        3.02      1.61 o
   4  -5  13       11.81       10.86      2.61 o
   5  -5  13        0.07       -0.40      1.61 o
 -10  -4  13        0.24       -0.40      1.61 o
  -9  -4  13        0.57        0.60      1.61 o
  -8  -4  13        0.76        0.40      1.61 o
  -7  -4  13       11.44       12.07      1.81 o
  -6  -4  13        0.15        1.01      0.60 o
  -5  -4  13        0.41        0.60      0.80 o
  -4  -4  13      110.77       96.80      3.82 o
  -3  -4  13       18.30       14.48      1.21 o
  -2  -4  13      169.51      154.81      5.03 o
  -1  -4  13        0.83        0.14      0.48 o
   0  -4  13        0.52        0.70      0.57 o
   1  -4  13       23.62       24.91      3.62 o
   2  -4  13        0.33        0.60      1.21 o
   3  -4  13        1.52        1.81      1.41 o
   4  -4  13        1.35        1.01      1.61 o
   5  -4  13        5.79        8.25      1.61 o
   6  -4  13        1.10       -0.60      1.81 o
 -10  -3  13        0.22       -0.80      1.61 o
  -9  -3  13        1.26        0.20      1.41 o
  -8  -3  13        0.48       -0.20      1.21 o
  -7  -3  13        0.12        1.81      1.21 o
  -6  -3  13        0.02        0.40      0.80 o
  -5  -3  13        4.89        3.42      0.80 o
  -4  -3  13       72.87       66.40      2.41 o
  -3  -3  13       11.84       10.66      1.01 o
  -2  -3  13        0.33        1.21      0.60 o
  -1  -3  13       59.74       57.10      7.14 o
   0  -3  13        6.54        5.37      1.31 o
   1  -3  13        5.39        4.43      0.71 o
   2  -3  13       27.24       25.55      1.41 o
   3  -3  13       26.62       21.52      1.41 o
   4  -3  13        1.89       -0.60      1.61 o
   5  -3  13        0.02       -1.81      1.81 o
   6  -3  13        9.42        6.24      2.21 o
   7  -3  13        2.11        3.62      1.81 o
 -10  -2  13        0.69        0.60      1.61 o
  -9  -2  13        0.40        2.21      2.01 o
  -8  -2  13        4.05        5.43      2.01 o
  -7  -2  13        0.43        1.41      1.21 o
  -6  -2  13        2.97        2.21      0.80 o
  -5  -2  13        2.51        0.80      1.21 o
  -4  -2  13        9.45        7.04      1.21 o
  -3  -2  13        9.72        6.64      1.01 o
  -2  -2  13      238.42      216.91      7.05 o
  -1  -2  13       31.40       32.58      4.93 o
   0  -2  13      114.28      118.78     22.94 o
   1  -2  13      139.66      128.62     17.11 o
   2  -2  13       15.35       10.86      1.21 o
   3  -2  13        2.80        1.81      0.80 o
   4  -2  13        1.36        0.40      0.80 o
   5  -2  13        1.07        0.00      1.21 o
   6  -2  13        0.79        2.61      1.81 o
   7  -2  13        1.77        4.43      1.81 o
   8  -2  13        1.05       -0.80      1.81 o
 -10  -1  13        0.99        1.01      2.01 o
  -9  -1  13       10.35        8.65      1.81 o
  -8  -1  13        9.00        7.44      1.61 o
  -7  -1  13        1.16        2.41      1.21 o
  -6  -1  13        9.91        7.84      1.41 o
  -5  -1  13        2.47        3.42      1.21 o
  -4  -1  13      129.82      128.62      5.03 o
  -3  -1  13      374.71      340.04      8.47 o
  -2  -1  13       12.96       13.28      1.21 o
  -1  -1  13      471.44      495.55     44.47 o
   0  -1  13       19.10       15.54      2.51 o
   1  -1  13       56.61       62.09      8.85 o
   2  -1  13       29.07       26.76      1.81 o
   3  -1  13      162.23      194.27      6.04 o
   4  -1  13       11.64       10.06      1.21 o
   5  -1  13       57.69       52.31      3.02 o
   6  -1  13        1.64        0.80      1.41 o
   7  -1  13       26.33       22.73      2.21 o
   8  -1  13        0.43        1.41      1.81 o
   9  -1  13        6.66       11.06      2.61 o
 -10   0  13        0.09        0.20      1.81 o
  -9   0  13        0.19        0.60      1.61 o
  -8   0  13        4.51        1.81      1.61 o
  -7   0  13        2.55        1.81      1.41 o
  -6   0  13        6.18        7.44      1.01 o
  -5   0  13        1.69        2.41      1.01 o
  -4   0  13       40.33       39.43      1.61 o
  -3   0  13      119.12      112.31      5.23 o
  -2   0  13       88.84       75.67      2.82 o
  -1   0  13       55.49       51.16      8.15 o
   0   0  13        2.73        4.81      1.31 o
   1   0  13        0.20        0.80      0.43 o
   2   0  13       10.41       14.48      1.21 o
   3   0  13       17.48       17.90      1.21 o
   4   0  13        0.15        0.40      0.80 o
   5   0  13        6.29        4.02      1.01 o
   6   0  13        5.78        3.42      1.01 o
   7   0  13       10.10        6.03      1.81 o
   8   0  13        0.04       -0.60      1.41 o
   9   0  13        7.89        5.83      1.81 o
  -9   1  13        3.66        1.81      1.81 o
  -8   1  13        0.84        2.21      1.21 o
  -7   1  13        2.85        3.82      1.41 o
  -6   1  13        8.56        9.45      1.01 o
  -5   1  13        0.02        0.80      0.80 o
  -4   1  13        1.50        0.60      0.80 o
  -3   1  13        0.31       -0.40      0.60 o
  -2   1  13       12.56       13.68      1.01 o
  -1   1  13       84.36       78.67     11.07 o
   0   1  13       93.07       91.07     18.31 o
   1   1  13       56.38       55.15      9.15 o
   2   1  13        0.78        1.01      0.60 o
   3   1  13        0.12        0.20      0.60 o
   4   1  13        3.44        0.40      0.80 o
   5   1  13        0.28       -0.80      0.80 o
   6   1  13        0.51        0.40      0.80 o
   7   1  13       16.35       13.48      1.81 o
   8   1  13        2.59       -1.01      1.81 o
   9   1  13        7.11        7.44      1.81 o
  10   1  13        0.96        3.62      2.01 o
  -9   2  13        0.20       -1.41      1.61 o
  -8   2  13        2.17        1.81      1.81 o
  -7   2  13        0.42       -1.41      1.41 o
  -6   2  13        6.74        5.03      0.80 o
  -5   2  13        1.08        1.21      0.80 o
  -4   2  13       18.61       19.11      1.21 o
  -3   2  13        1.24        0.00      0.60 o
  -2   2  13       16.38       18.10      1.21 o
  -1   2  13       56.49       56.66      3.52 o
   0   2  13        0.18        0.91      0.70 o
   1   2  13        7.14        8.65      0.71 o
   2   2  13       11.98       12.87      1.01 o
   3   2  13        8.16        8.45      1.01 o
   4   2  13       14.75       16.29      1.21 o
   5   2  13       28.21       31.99      1.61 o
   6   2  13        4.41        6.03      1.01 o
   7   2  13        2.72        2.82      0.80 o
   8   2  13        0.17       -0.20      1.41 o
   9   2  13        0.65       -1.21      1.21 o
  10   2  13        0.04        2.21      1.61 o
  -9   3  13        0.48        1.61      2.01 o
  -8   3  13        0.59       -0.60      1.41 o
  -7   3  13        0.34        1.61      1.41 o
  -6   3  13        7.93        8.85      1.61 o
  -5   3  13       15.06       14.08      1.21 o
  -4   3  13        7.19        7.84      1.01 o
  -3   3  13        0.02       -0.60      1.01 o
  -2   3  13        0.01        0.60      0.80 o
  -1   3  13        0.98        1.11      0.43 o
   0   3  13        1.46        2.39      1.21 o
   1   3  13       15.50       15.48      1.91 o
   2   3  13       35.89       44.86      1.81 o
   3   3  13       25.74       26.96      1.41 o
   4   3  13        4.09        2.21      0.80 o
   5   3  13        1.07       -0.20      0.80 o
   7   3  13       73.04       63.58      3.42 o
   8   3  13        3.71        2.41      1.41 o
  10   3  13        6.84        4.43      2.01 o
  11   3  13        0.00        2.82      2.01 o
  -8   4  13        0.00        3.42      2.21 o
  -7   4  13        1.65        0.60      1.41 o
  -6   4  13        0.00       -1.61      1.61 o
  -5   4  13        1.06        2.41      0.80 o
  -4   4  13       20.98       19.51      1.41 o
  -3   4  13       36.17       34.00      1.41 o
  -2   4  13       72.64       75.05      2.21 o
  -1   4  13        3.24        2.57      0.57 o
   0   4  13       12.20       10.79      0.77 o
   1   4  13        5.41        5.95      0.57 o
   2   4  13       16.65       16.70      1.21 o
   3   4  13        2.49        2.61      1.01 o
   4   4  13        5.76        7.44      1.21 o
   5   4  13       77.63       96.59      3.22 o
   6   4  13        7.13        8.45      1.21 o
   7   4  13        4.92        3.22      1.01 o
   8   4  13       10.22        9.86      1.01 o
   9   4  13        0.30       -1.01      1.21 o
  10   4  13        1.60        0.80      1.61 o
  11   4  13       14.22       16.70      2.61 o
  -7   5  13        7.44        8.65      2.21 o
  -6   5  13        0.24       -1.41      1.81 o
  -5   5  13       12.07       12.07      1.61 o
  -4   5  13        1.93        2.82      0.80 o
  -3   5  13        3.69        3.82      1.01 o
  -2   5  13      111.83      108.48      4.63 o
  -1   5  13        0.04        0.10      0.57 o
   0   5  13      262.53      282.93     28.91 o
   1   5  13       22.38       24.55      3.52 o
   2   5  13       20.63       25.95      1.41 o
   3   5  13       17.24       13.68      1.21 o
   4   5  13      149.93      173.93      6.44 o
   5   5  13        7.48        3.82      1.01 o
   6   5  13      416.40      415.46      8.26 o
   7   5  13      242.11      251.93      6.04 o
   8   5  13       41.44       44.06      1.81 o
   9   5  13        2.88        0.00      1.61 o
  10   5  13        0.06        3.02      1.81 o
  11   5  13        1.35        2.21      1.61 o
  -7   6  13        2.75        1.01      1.61 o
  -6   6  13        1.32        0.80      2.41 o
  -5   6  13        2.37        6.03      1.81 o
  -4   6  13        3.08        2.61      1.81 o
  -3   6  13        0.93        1.61      0.60 o
  -2   6  13        3.92        4.22      0.80 o
  -1   6  13       90.13       93.15      2.91 o
   0   6  13       76.90       83.28      5.63 o
   1   6  13      128.14      131.96      3.91 o
   2   6  13       21.60       21.12      1.41 o
   3   6  13      276.89      317.89      8.46 o
   4   6  13      169.63      195.69      6.44 o
   5   6  13      125.24      128.41      4.83 o
   6   6  13        2.28        1.21      1.01 o
   7   6  13        1.51        2.01      1.01 o
   8   6  13        0.05        0.00      0.80 o
   9   6  13       17.59       20.12      2.21 o
  10   6  13        0.05        2.01      1.21 o
  11   6  13       10.54       12.67      2.61 o
  -6   7  13        1.45        2.01      1.61 o
  -5   7  13        9.70        7.84      1.61 o
  -4   7  13        0.74        0.60      1.41 o
  -3   7  13       19.88       17.70      1.81 o
  -2   7  13        5.42        5.23      0.80 o
  -1   7  13       53.16       52.35      1.41 o
   0   7  13       10.09       10.97      0.71 o
   1   7  13      246.34      254.50     16.21 o
   2   7  13       86.18      102.22      4.83 o
   3   7  13       86.53       91.76      4.02 o
   4   7  13       19.93       16.90      1.41 o
   5   7  13       24.84       25.95      1.41 o
   6   7  13       19.33       18.31      1.41 o
   7   7  13       82.21       82.70      3.82 o
   8   7  13        2.88        2.61      1.21 o
   9   7  13       35.56       29.37      2.41 o
  10   7  13        0.92        0.80      1.41 o
  11   7  13       10.36        8.85      2.21 o
  12   7  13        4.37        7.24      2.82 o
  -5   8  13        4.53        2.21      2.01 o
  -4   8  13        3.39        5.23      1.81 o
  -3   8  13        5.09        6.64      1.41 o
  -2   8  13        9.50        8.45      1.81 o
  -1   8  13        4.48        2.65      2.51 o
   0   8  13        0.14        0.92      0.48 o
   1   8  13        0.00       -0.57      0.57 o
   2   8  13       11.26        7.64      1.01 o
   3   8  13       29.79       27.36      1.41 o
   4   8  13        9.45        9.86      1.01 o
   5   8  13        0.20       -0.40      1.21 o
   6   8  13       21.47       24.94      1.41 o
   7   8  13       23.06       25.35      1.41 o
   8   8  13       10.31       12.27      1.61 o
   9   8  13        0.60       -1.61      1.81 o
  10   8  13       18.34       21.52      2.21 o
  11   8  13        0.44        0.40      2.41 o
  -4   9  13        0.01       -1.41      1.81 o
  -3   9  13        0.32        0.80      1.21 o
  -2   9  13        5.90        7.24      1.41 o
  -1   9  13        2.23        1.41      1.11 o
   0   9  13        1.00        1.06      1.21 o
   1   9  13        0.52        0.40      0.85 o
   2   9  13        1.15        1.01      0.80 o
   3   9  13        2.58        2.82      0.80 o
   4   9  13        0.78        1.61      0.60 o
   6   9  13        1.91        1.21      0.80 o
   7   9  13        9.82        8.45      1.61 o
   8   9  13        0.60        2.21      1.41 o
   9   9  13        4.28        4.43      2.01 o
  11   9  13        0.07       -0.20      2.21 o
  -3  10  13        0.27       -1.41      1.41 o
  -2  10  13        0.41        1.61      1.41 o
  -1  10  13        4.56        6.16      1.20 o
   0  10  13        1.80        3.02      1.06 o
   1  10  13        3.19        3.08      0.92 o
   2  10  13        0.69        2.82      1.21 o
   3  10  13        0.00        1.61      1.01 o
   4  10  13        2.53        3.82      1.21 o
   5  10  13        1.46        1.41      1.41 o
   6  10  13        1.42        2.41      1.61 o
   7  10  13        0.01        0.40      1.61 o
   8  10  13        0.21        0.80      1.61 o
   9  10  13        0.38       -1.41      1.41 o
  10  10  13        0.04       -0.20      2.01 o
  11  10  13        3.97        4.43      2.01 o
  -1  11  13        1.00        2.72      1.14 o
   0  11  13        0.12        0.17      1.06 o
   1  11  13        0.31       -0.06      0.92 o
   2  11  13        0.12        0.80      1.21 o
   3  11  13        3.64        4.63      1.61 o
   4  11  13        4.09        4.02      1.41 o
   5  11  13        8.12        7.04      1.61 o
   6  11  13        0.02        1.61      1.21 o
   7  11  13        0.56        0.00      1.41 o
   8  11  13        2.55        4.63      1.61 o
   9  11  13        0.22        1.81      1.41 o
  10  11  13        0.13        0.80      1.81 o
   1  12  13        0.00        0.59      1.11 o
   2  12  13        0.31       -0.60      1.41 o
   3  12  13        0.11       -0.60      1.41 o
   4  12  13        0.07        1.61      1.61 o
   5  12  13        0.63        0.60      1.21 o
   6  12  13        1.20        1.61      1.61 o
   7  12  13        0.74        1.01      1.61 o
   8  12  13       12.07       19.31      2.61 o
   9  12  13        0.01        0.80      1.81 o
  10  12  13        3.32        1.01      2.21 o
   3  13  13        2.67        0.60      2.21 o
   4  13  13       10.73       11.67      3.02 o
   5  13  13        4.86       11.67      2.01 o
   6  13  13        4.96        7.84      2.61 o
   7  13  13        2.86        2.21      1.41 o
   8  13  13        0.41       -0.40      1.61 o
  -7  -8  14        1.42        4.02      2.21 o
  -6  -8  14        1.81        2.82      1.61 o
  -5  -8  14        6.57        6.64      1.81 o
  -4  -8  14        3.66        1.01      1.81 o
  -3  -8  14        0.77        2.61      1.41 o
  -2  -8  14        8.67       13.88      2.21 o
  -1  -8  14        6.43       10.37      1.51 o
  -8  -7  14        1.29        0.80      1.41 o
  -7  -7  14       13.60       23.74      2.61 o
  -6  -7  14        2.84        6.84      2.01 o
  -5  -7  14        0.65        1.61      1.81 o
  -4  -7  14        0.96        1.81      1.41 o
  -3  -7  14        3.20        8.45      1.41 o
  -2  -7  14        5.98        8.05      1.61 o
  -1  -7  14        5.17        6.61      1.51 o
   0  -7  14        2.15        1.61      1.14 o
   1  -7  14       10.34       13.05      1.69 o
  -9  -6  14        9.32       16.29      2.61 o
  -8  -6  14        0.21        0.40      1.41 o
  -7  -6  14        0.00        0.40      1.41 o
  -6  -6  14        0.64        0.00      1.41 o
  -5  -6  14        0.38       -1.01      1.21 o
  -4  -6  14        0.61       -1.01      1.41 o
  -3  -6  14        0.37       -0.20      1.01 o
  -2  -6  14        0.77        1.01      1.61 o
  -1  -6  14       12.33       18.03      3.32 o
   0  -6  14        1.34        1.21      0.85 o
   1  -6  14        0.23        0.32      1.00 o
   2  -6  14        0.35        0.80      1.61 o
   3  -6  14        2.29        1.61      2.21 o
  -9  -5  14        1.03        1.21      1.81 o
  -8  -5  14        0.75        1.41      1.61 o
  -7  -5  14        1.02       -0.80      1.61 o
  -6  -5  14        0.13        1.41      1.21 o
  -5  -5  14        0.06       -0.40      1.21 o
  -4  -5  14       15.17       15.29      1.81 o
  -3  -5  14        2.27        1.61      1.01 o
  -2  -5  14       12.68        9.45      1.61 o
  -1  -5  14        2.35        2.23      0.91 o
   0  -5  14        0.19        0.26      0.97 o
   1  -5  14        0.22       -0.30      1.91 o
   2  -5  14        0.49        2.82      1.81 o
   3  -5  14        8.33       16.69      2.61 o
   4  -5  14        0.07       -0.20      1.61 o
 -10  -4  14        0.12       -0.20      2.21 o
  -9  -4  14        0.54        0.40      1.41 o
  -8  -4  14        0.38       -0.80      1.41 o
  -7  -4  14        0.83        0.00      1.21 o
  -6  -4  14        9.78       12.07      2.01 o
  -5  -4  14        1.08       -1.01      1.01 o
  -4  -4  14        0.08       -0.20      0.60 o
  -3  -4  14        0.34       -0.60      0.60 o
  -2  -4  14        5.51        3.82      0.80 o
  -1  -4  14       17.74       16.94      2.72 o
   0  -4  14        2.15        1.72      0.60 o
   1  -4  14       18.62       17.39      1.71 o
   2  -4  14        0.50        0.40      1.21 o
   3  -4  14        1.55        0.40      2.21 o
   4  -4  14        0.72       -0.60      1.61 o
   5  -4  14        7.96       12.07      2.41 o
 -10  -3  14        0.22       -1.81      1.81 o
  -9  -3  14        3.13        3.42      2.21 o
  -8  -3  14        0.31        0.40      1.21 o
  -7  -3  14        0.17       -0.60      1.41 o
  -6  -3  14        2.14        0.60      1.21 o
  -5  -3  14       17.71       16.29      1.21 o
  -4  -3  14        0.11        1.41      0.80 o
  -3  -3  14       66.40       54.53      1.81 o
  -2  -3  14       12.69       11.67      1.01 o
  -1  -3  14        2.60        2.48      0.60 o
   0  -3  14        0.37        0.09      0.60 o
   1  -3  14        0.45        1.06      0.48 o
   2  -3  14        1.46        0.80      0.80 o
   3  -3  14        6.56        6.24      2.21 o
   4  -3  14        0.50        1.21      1.81 o
   5  -3  14        3.95        3.82      1.61 o
   6  -3  14       13.63       12.47      2.21 o
 -10  -2  14        0.02        0.40      1.61 o
  -9  -2  14        3.85        7.04      2.01 o
  -8  -2  14        0.20        0.60      1.61 o
  -7  -2  14        4.45        5.03      1.81 o
  -6  -2  14       10.79       10.66      1.41 o
  -5  -2  14        5.40        4.43      1.01 o
  -4  -2  14       15.94       17.50      1.21 o
  -3  -2  14       19.49       17.10      1.21 o
  -2  -2  14        6.74        5.63      0.80 o
  -1  -2  14       21.98       22.16      1.71 o
   0  -2  14        0.18       -0.20      0.70 o
   1  -2  14       52.72       50.50     11.87 o
   2  -2  14       67.90       80.08      3.62 o
   3  -2  14       32.17       30.38      1.61 o
   4  -2  14        2.51        3.02      1.41 o
   5  -2  14       15.11       13.28      2.01 o
   6  -2  14        0.19       -1.01      1.41 o
   7  -2  14        4.39        4.83      2.21 o
 -10  -1  14        0.05        1.61      1.81 o
  -9  -1  14        0.07        1.41      1.41 o
  -8  -1  14        0.05       -1.21      1.21 o
  -7  -1  14        0.72        2.21      1.21 o
  -6  -1  14       10.08        7.04      0.80 o
  -5  -1  14        6.35        5.03      0.80 o
  -4  -1  14        3.51        2.21      0.80 o
  -3  -1  14        7.20        5.23      0.80 o
  -2  -1  14        0.51        0.20      0.80 o
  -1  -1  14       70.08       73.29      8.05 o
   0  -1  14       52.57       58.28      6.44 o
   1  -1  14       25.18       21.50      1.51 o
   2  -1  14       75.85       79.48      2.62 o
   3  -1  14       86.72       85.72      3.82 o
   4  -1  14       21.62       24.74      1.41 o
   5  -1  14        2.29        0.80      1.41 o
   6  -1  14        6.69        5.43      1.81 o
   7  -1  14        0.58        1.21      1.21 o
   8  -1  14        0.48       -1.01      1.81 o
  -9   0  14        2.68        2.01      1.61 o
  -8   0  14        0.02        1.41      1.61 o
  -7   0  14        0.01        1.21      1.41 o
  -6   0  14        7.06        6.24      0.80 o
  -5   0  14        2.07        1.01      0.60 o
  -4   0  14        8.09        7.44      1.01 o
  -3   0  14        0.08        0.60      0.80 o
  -2   0  14      191.04      181.82      6.04 o
  -1   0  14      160.79      170.85     14.29 o
   0   0  14        3.58        4.87      0.63 o
   1   0  14        5.39        4.11      1.61 o
   2   0  14       42.52       43.46      1.81 o
   3   0  14        0.40       -0.60      0.80 o
   4   0  14        0.51        1.01      0.80 o
   5   0  14       19.62       20.32      1.41 o
   6   0  14        1.32        0.20      1.41 o
   7   0  14        7.20       10.06      1.81 o
   8   0  14        4.65        4.63      1.81 o
   9   0  14        5.82        3.62      1.81 o
  -9   1  14        6.74        7.64      2.41 o
  -8   1  14        5.76        5.43      1.81 o
  -7   1  14        0.21        1.01      1.41 o
  -6   1  14       19.43       19.51      1.81 o
  -5   1  14        3.26        3.82      0.80 o
  -4   1  14       32.55       31.78      1.61 o
  -3   1  14       89.45       83.51      3.02 o
  -2   1  14      161.33      146.36      6.04 o
  -1   1  14       13.24       11.67      1.11 o
   0   1  14       14.22       13.92      2.11 o
   1   1  14       19.29       20.44      1.61 o
   2   1  14        4.11        3.62      1.01 o
   3   1  14        0.64       -0.40      0.80 o
   4   1  14        1.73        0.80      0.80 o
   5   1  14        9.71        5.43      1.41 o
   6   1  14        3.37        0.60      0.80 o
   7   1  14        0.06        1.61      1.41 o
   8   1  14       12.44       11.47      1.81 o
   9   1  14        0.09       -1.41      1.41 o
  -9   2  14        2.34       -1.61      1.61 o
  -8   2  14        0.02        1.21      1.61 o
  -7   2  14       16.22       15.89      1.81 o
  -6   2  14        0.20        1.41      1.41 o
  -5   2  14        1.25       -0.80      0.80 o
  -4   2  14       14.48       15.09      1.21 o
  -3   2  14        9.37        7.24      1.01 o
  -2   2  14       12.52       11.47      1.21 o
  -1   2  14        1.17        0.10      0.57 o
   0   2  14       10.66       11.20      1.61 o
   1   2  14        8.79        9.14      1.21 o
   2   2  14       41.97       52.31      2.01 o
   3   2  14        1.35        0.60      0.80 o
   4   2  14        4.40        5.63      1.21 o
   5   2  14        0.39        0.60      0.80 o
   6   2  14       28.06       32.59      1.61 o
   7   2  14        8.87       10.26      1.61 o
   8   2  14        1.16        0.80      1.21 o
   9   2  14        0.25        1.01      1.81 o
  10   2  14        0.08        0.20      2.21 o
  -8   3  14        1.03        0.80      1.61 o
  -7   3  14        0.23       -0.20      1.61 o
  -6   3  14        1.71        3.82      1.61 o
  -5   3  14        0.38        1.41      0.80 o
  -4   3  14        0.95        1.61      0.80 o
  -3   3  14        0.86        0.60      0.80 o
  -2   3  14        1.34        2.41      1.01 o
  -1   3  14        9.85       12.80      2.01 o
   0   3  14       23.49       24.05      3.72 o
   1   3  14        2.78        3.22      0.57 o
   2   3  14       15.07       15.49      1.21 o
   3   3  14        2.52        0.80      0.80 o
   4   3  14       30.79       31.58      1.61 o
   5   3  14       51.60       53.32      2.01 o
   6   3  14        5.90        3.02      1.01 o
   7   3  14       22.60       15.89      1.41 o
   8   3  14        4.62        4.63      1.61 o
   9   3  14        1.79       -2.01      2.21 o
  10   3  14        1.05       -0.20      1.61 o
  -8   4  14        2.65        5.23      2.01 o
  -7   4  14        0.88       -0.40      1.81 o
  -6   4  14        3.21        2.82      1.41 o
  -5   4  14        5.52        5.43      1.81 o
  -4   4  14        0.60        1.81      0.80 o
  -3   4  14       76.15       70.83      2.21 o
  -2   4  14        1.36        2.01      0.80 o
  -1   4  14       27.38       29.78      1.00 o
   0   4  14       17.55       17.26      1.51 o
   1   4  14        0.69        0.55      0.48 o
   2   4  14        1.44        2.41      0.60 o
   3   4  14        1.90        1.81      0.80 o
   4   4  14       43.61       48.89      2.01 o
   5   4  14       25.77       28.97      1.61 o
   6   4  14       21.35       26.75      1.41 o
   7   4  14        0.35       -0.20      0.80 o
   8   4  14       28.41       30.78      2.21 o
   9   4  14        0.01        1.01      1.41 o
  10   4  14       11.82       13.28      2.21 o
  11   4  14        4.05        5.03      2.41 o
  -7   5  14        0.08       -1.21      1.61 o
  -6   5  14        0.09        0.40      1.61 o
  -5   5  14        1.95        1.61      1.41 o
  -4   5  14        2.05        1.21      1.41 o
  -3   5  14       17.61       16.70      1.21 o
  -2   5  14        1.49        1.61      1.01 o
  -1   5  14       17.01       15.39      0.85 o
   0   5  14       14.78       16.36      1.01 o
   1   5  14       26.68       23.38      3.22 o
   2   5  14       11.65       13.88      1.01 o
   3   5  14        7.17        8.45      1.01 o
   4   5  14        2.79        3.02      1.21 o
   5   5  14        9.36        5.43      1.01 o
   6   5  14       16.63       12.67      1.21 o
   7   5  14       53.91       54.12      2.01 o
   8   5  14       19.37       17.10      1.81 o
   9   5  14       15.82       12.67      2.01 o
  10   5  14        1.11        2.61      1.61 o
  11   5  14        7.20       10.26      2.61 o
  -6   6  14        0.20        0.20      1.41 o
  -5   6  14        1.48        1.41      1.81 o
  -4   6  14       19.76       21.32      2.61 o
  -3   6  14        3.07        3.42      1.41 o
  -2   6  14        1.35        1.81      0.80 o
  -1   6  14        0.65        0.50      0.57 o
   0   6  14       21.76       25.77      2.72 o
   1   6  14       74.80       74.77      3.02 o
   2   6  14        2.36        2.01      1.01 o
   3   6  14        0.72        0.60      0.80 o
   4   6  14        0.92        1.41      0.80 o
   5   6  14      171.07      195.28      5.44 o
   6   6  14       75.60       90.14      3.62 o
   7   6  14       22.40       29.77      1.41 o
   8   6  14       20.44       19.91      1.81 o
   9   6  14        0.19        1.61      1.41 o
  10   6  14        2.09        3.82      1.41 o
  11   6  14        0.02        2.82      2.21 o
  -5   7  14        0.10        1.01      1.61 o
  -4   7  14        0.72        2.41      1.41 o
  -3   7  14        0.88        1.61      1.01 o
  -2   7  14        4.76        3.62      1.61 o
  -1   7  14        4.17        3.58      0.63 o
   0   7  14        0.91        0.70      0.57 o
   1   7  14        2.18        1.71      0.70 o
   2   7  14        9.91       10.86      1.21 o
   3   7  14        0.35        0.20      1.01 o
   5   7  14       30.97       27.96      1.61 o
   6   7  14       13.25        9.86      1.21 o
   7   7  14       61.27       67.00      3.02 o
   8   7  14        2.72        0.40      1.21 o
   9   7  14        7.51        5.03      1.81 o
  10   7  14        0.15        1.01      2.01 o
  11   7  14        0.04        1.41      1.61 o
  -5   8  14        0.98        0.20      1.81 o
  -4   8  14        4.66        5.63      1.81 o
  -3   8  14        2.85        4.63      1.61 o
  -2   8  14        4.21        6.03      1.81 o
  -1   8  14        3.76        2.94      0.92 o
   0   8  14        5.87        5.01      1.06 o
   1   8  14        4.22        3.42      0.80 o
   2   8  14        0.55       -0.60      0.80 o
   3   8  14       11.33       11.06      1.01 o
   4   8  14        0.10        0.80      0.80 o
   5   8  14        2.55        3.02      0.80 o
   6   8  14        7.79        6.44      1.01 o
   7   8  14        1.78        2.41      1.21 o
   8   8  14       17.59       17.90      1.81 o
   9   8  14       19.19       22.53      2.21 o
  10   8  14       15.88       21.72      2.21 o
  11   8  14        3.44        2.61      1.81 o
  -3   9  14        2.31       -1.61      2.01 o
  -2   9  14        0.70        3.02      1.61 o
  -1   9  14        0.44        2.11      0.85 o
   0   9  14        0.88        0.09      2.72 o
   1   9  14        0.21       -0.46      0.77 o
   2   9  14        0.17        0.00      1.21 o
   3   9  14        0.16        1.41      1.21 o
   4   9  14        4.92        4.63      0.80 o
   5   9  14        2.46        0.20      1.21 o
   6   9  14        1.91        1.01      1.21 o
   7   9  14        0.37        0.40      1.21 o
   8   9  14        0.01       -1.01      1.41 o
   9   9  14        0.00        0.00      1.41 o
  10   9  14        0.19        0.00      1.41 o
  11   9  14        0.56        1.01      1.41 o
  -2  10  14        0.06       -1.81      1.81 o
  -1  10  14        0.28        0.29      1.51 o
   0  10  14        0.27       -0.32      0.97 o
   1  10  14        0.00       -0.40      1.00 o
   2  10  14        0.76        1.61      1.21 o
   3  10  14        2.27        0.20      1.41 o
   4  10  14        0.08        0.20      1.01 o
   5  10  14        0.53       -0.40      1.01 o
   6  10  14        0.61        2.82      1.41 o
   7  10  14        0.02        1.41      1.41 o
   8  10  14        1.87        5.03      1.61 o
   9  10  14        0.76        3.02      1.41 o
  10  10  14        0.17        3.42      1.61 o
  11  10  14        0.12        2.21      1.61 o
  -1  11  14        0.05        0.10      1.28 o
   0  11  14        0.35        1.03      1.21 o
   1  11  14        0.23       -0.60      1.14 o
   2  11  14        0.00       -0.20      1.21 o
   3  11  14        0.82        0.60      1.41 o
   4  11  14        0.10        0.20      1.41 o
   5  11  14        1.97        1.41      1.21 o
   6  11  14        0.08        3.22      1.21 o
   7  11  14        0.08       -0.40      1.61 o
   8  11  14        0.93        0.20      2.01 o
   9  11  14        0.54        0.80      1.81 o
  10  11  14        0.26       -1.41      1.81 o
   1  12  14        1.47        2.64      1.45 o
   2  12  14        0.86        1.21      1.41 o
   3  12  14        1.15       -0.60      1.21 o
   4  12  14        0.08        0.60      1.41 o
   5  12  14        2.35        0.00      2.01 o
   6  12  14        0.20       -1.41      1.41 o
   7  12  14        0.39        1.61      1.81 o
   8  12  14        0.48       -1.81      2.21 o
   9  12  14        3.58        1.81      2.01 o
   5  13  14        0.31        1.01      1.81 o
   6  13  14        0.63        2.61      1.61 o
  -7  -7  15        1.68        1.41      1.61 o
  -6  -7  15        4.16        5.83      2.01 o
  -5  -7  15        8.32        9.25      1.81 o
  -4  -7  15       11.76       15.29      2.21 o
  -3  -7  15        5.26        9.86      1.81 o
  -2  -7  15        3.14        3.22      1.61 o
  -1  -7  15        0.31        1.64      1.91 o
   0  -7  15        0.06        1.29      0.97 o
  -8  -6  15        0.00       -1.01      1.21 o
  -7  -6  15        1.12        0.80      1.81 o
  -6  -6  15        4.04        5.43      1.61 o
  -5  -6  15        9.90        7.84      2.01 o
  -4  -6  15        3.84        3.82      1.21 o
  -3  -6  15        1.69        3.22      1.41 o
  -2  -6  15        3.99        0.80      1.41 o
  -1  -6  15        2.03       -0.17      1.11 o
   0  -6  15        6.65        9.82      4.53 o
   1  -6  15        4.06        4.99      2.92 o
   2  -6  15        8.24       13.88      2.21 o
  -9  -5  15        2.51        3.22      1.61 o
  -8  -5  15        1.04        4.63      1.41 o
  -7  -5  15        0.86        2.21      1.41 o
  -6  -5  15       13.14       16.70      2.01 o
  -5  -5  15        2.03        0.60      1.81 o
  -4  -5  15        0.39       -1.41      1.41 o
  -3  -5  15        0.99       -1.21      1.21 o
  -2  -5  15        1.41        0.00      1.01 o
  -1  -5  15        1.04        0.99      1.06 o
   0  -5  15        1.12        1.17      1.01 o
   1  -5  15        0.01       -0.25      1.21 o
   2  -5  15        0.02        0.40      1.81 o
   3  -5  15        0.84        1.81      1.61 o
   4  -5  15        1.24        0.60      1.81 o
  -9  -4  15        1.66        2.41      1.81 o
  -8  -4  15        1.61       -0.60      1.61 o
  -7  -4  15        0.68        0.60      1.41 o
  -6  -4  15        0.08        2.82      1.21 o
  -5  -4  15        0.08       -0.40      1.21 o
  -4  -4  15       17.00       15.49      1.61 o
  -3  -4  15        9.50        7.64      1.61 o
  -2  -4  15        3.76        4.83      1.41 o
  -1  -4  15        3.60        4.28      0.92 o
   0  -4  15        2.14        1.71      0.85 o
   1  -4  15        7.28        8.18      2.11 o
   2  -4  15        1.42        0.40      1.41 o
   3  -4  15        0.80        0.60      1.41 o
   4  -4  15        0.04        0.80      1.41 o
   5  -4  15        0.69       -2.01      2.01 o
  -9  -3  15        2.43        0.60      1.61 o
  -8  -3  15        0.28        0.80      1.41 o
  -7  -3  15        3.85        4.02      1.61 o
  -6  -3  15        5.23        5.63      1.61 o
  -5  -3  15        0.35        0.80      1.41 o
  -4  -3  15        0.52        1.41      1.01 o
  -3  -3  15       48.89       47.88      1.61 o
  -2  -3  15       11.64        9.25      1.01 o
  -1  -3  15        2.38        2.01      0.85 o
   0  -3  15        3.38        2.95      0.57 o
   1  -3  15        2.90        1.51      0.85 o
   2  -3  15       18.70       21.72      2.01 o
   3  -3  15        2.48        0.80      1.41 o
   4  -3  15        0.14       -1.01      1.41 o
   5  -3  15        0.60        1.21      1.61 o
   6  -3  15        0.09       -0.40      1.61 o
  -9  -2  15        1.02        0.20      1.61 o
  -8  -2  15        0.33       -1.41      1.41 o
  -7  -2  15        1.15        1.61      1.41 o
  -6  -2  15        1.11        0.00      1.01 o
  -5  -2  15        2.75        1.41      1.21 o
  -4  -2  15        0.00       -0.40      0.60 o
  -3  -2  15        3.32        2.82      0.80 o
  -2  -2  15       15.50       11.67      1.01 o
  -1  -2  15        6.55        7.54      0.57 o
   0  -2  15       16.16       13.93      3.12 o
   1  -2  15       23.96       21.71      3.22 o
   2  -2  15        4.28        3.02      0.80 o
   3  -2  15        4.30        3.82      1.41 o
   4  -2  15        0.39        1.01      1.41 o
   5  -2  15        0.05        2.01      1.41 o
   6  -2  15        3.46        4.83      1.81 o
   7  -2  15        3.51        0.60      1.61 o
  -9  -1  15        0.01        1.61      1.41 o
  -8  -1  15        5.77        7.44      1.61 o
  -7  -1  15        1.78       -0.80      1.81 o
  -6  -1  15        0.24        2.01      1.21 o
  -5  -1  15        9.51        9.86      1.01 o
  -4  -1  15        1.22        2.01      0.80 o
  -3  -1  15        4.99        6.64      0.80 o
  -2  -1  15       27.84       23.54      1.41 o
  -1  -1  15       24.81       25.06      2.31 o
   0  -1  15       24.61       23.26      3.82 o
   1  -1  15       24.97       21.74      3.92 o
   2  -1  15        5.44        4.22      1.01 o
   3  -1  15        6.82        5.23      1.01 o
   4  -1  15        0.87       -1.41      1.41 o
   5  -1  15        0.40       -1.41      1.61 o
   6  -1  15       10.41       11.47      2.21 o
   7  -1  15        8.52        6.64      2.21 o
   8  -1  15        0.50        1.61      2.21 o
  -9   0  15        2.87        3.82      1.81 o
  -8   0  15       13.99       16.29      2.01 o
  -7   0  15        0.66       -0.40      1.81 o
  -6   0  15       16.20       17.70      2.01 o
  -5   0  15        3.92        3.22      0.80 o
  -4   0  15        0.00        0.40      1.41 o
  -3   0  15       38.82       38.22      1.61 o
  -2   0  15       69.39       61.17      2.01 o
  -1   0  15        3.93        5.37      1.11 o
   0   0  15       52.15       46.69      7.34 o
   1   0  15        4.19        3.73      1.31 o
   2   0  15       24.76       28.97      1.41 o
   3   0  15        5.84        5.83      1.01 o
   4   0  15        1.61        1.81      0.80 o
   5   0  15        4.23        4.02      1.21 o
   6   0  15        0.29        0.60      1.61 o
   7   0  15       12.64       18.71      2.61 o
   8   0  15        0.36        0.60      1.61 o
  -9   1  15        0.25        0.40      1.41 o
  -8   1  15        0.15        0.60      1.61 o
  -7   1  15        0.22        1.81      1.41 o
  -6   1  15        9.25        7.64      1.41 o
  -5   1  15        1.04        1.61      0.80 o
  -4   1  15      111.14      105.45      3.82 o
  -3   1  15       92.92       90.76      3.82 o
  -2   1  15       15.80        9.66      1.21 o
  -1   1  15      206.54      214.73     30.00 o
   0   1  15        4.93        1.94      0.70 o
   1   1  15        0.34        0.44      0.80 o
   2   1  15      101.47       97.00      4.63 o
   3   1  15       27.42       27.36      1.61 o
   4   1  15       64.13       70.22      3.42 o
   5   1  15        1.67       -0.60      0.80 o
   6   1  15       27.50       23.13      2.01 o
   7   1  15        4.77        6.44      2.21 o
   8   1  15        0.05        1.61      1.41 o
   9   1  15        0.35        1.21      1.81 o
  -8   2  15        0.91        1.81      1.61 o
  -7   2  15        0.04        2.01      1.61 o
  -6   2  15        3.38        5.63      1.81 o
  -5   2  15       22.56       18.91      1.61 o
  -4   2  15       14.09       13.07      1.21 o
  -3   2  15       15.96       15.29      1.21 o
  -2   2  15        2.39        2.61      0.80 o
  -1   2  15      127.23      127.11      7.15 o
   0   2  15       45.43       40.11      5.73 o
   1   2  15        6.21        6.65      2.61 o
   2   2  15       16.46       14.68      1.21 o
   3   2  15        0.16       -0.20      0.80 o
   4   2  15        0.02        0.40      0.80 o
   5   2  15        7.50        7.24      1.01 o
   6   2  15        0.29        0.80      2.01 o
   7   2  15        0.23        0.80      1.21 o
   8   2  15        4.03        6.64      2.21 o
   9   2  15        0.66       -1.21      2.21 o
  -8   3  15        0.15        1.81      1.21 o
  -7   3  15        0.00       -1.41      1.41 o
  -6   3  15        3.36        5.63      1.81 o
  -5   3  15        0.10        0.80      1.41 o
  -4   3  15        0.29        0.60      0.80 o
  -3   3  15       27.68       26.55      1.41 o
  -2   3  15        3.75        3.82      0.80 o
  -1   3  15        3.98        3.55      0.57 o
   0   3  15        0.48        0.80      0.43 o
   1   3  15       24.43       29.12      4.32 o
   2   3  15        0.03       -0.80      0.80 o
   3   3  15        6.00        5.63      1.01 o
   4   3  15       12.55       13.68      1.21 o
   5   3  15       15.84       12.87      1.41 o
   6   3  15       18.84       16.70      1.41 o
   7   3  15        7.68        2.41      1.61 o
   8   3  15        1.86       -0.20      1.41 o
   9   3  15        0.73       -1.81      1.81 o
  10   3  15        0.53        0.80      1.81 o
  -7   4  15        0.03       -1.21      1.21 o
  -6   4  15        1.33        3.62      1.41 o
  -5   4  15       14.86       15.69      1.81 o
  -4   4  15        0.46        0.20      1.21 o
  -3   4  15        5.50        4.83      0.80 o
  -2   4  15        0.51        1.61      0.80 o
  -1   4  15       14.68       14.62      0.85 o
   0   4  15       23.94       27.20      2.41 o
   1   4  15        2.08        3.51      1.51 o
   2   4  15       27.54       30.78      1.41 o
   3   4  15        5.14        5.83      1.01 o
   4   4  15       20.92       24.74      1.41 o
   5   4  15        6.50        7.04      1.01 o
   6   4  15        1.83        1.01      0.80 o
   7   4  15        7.32        9.86      2.21 o
   8   4  15        1.49        1.81      1.41 o
   9   4  15        1.82        3.42      1.81 o
  10   4  15        1.55        1.81      1.81 o
  -7   5  15        0.20        2.21      1.61 o
  -6   5  15        2.43        2.41      1.61 o
  -5   5  15        4.96        6.64      1.61 o
  -4   5  15        0.80        2.21      1.41 o
  -3   5  15       12.63        9.66      2.01 o
  -2   5  15       31.03       30.38      1.41 o
  -1   5  15       13.71       12.80      1.71 o
   0   5  15       55.79       65.76      6.94 o
   1   5  15        0.12       -0.14      0.48 o
   2   5  15        1.03        2.82      0.80 o
   3   5  15       30.85       36.81      1.61 o
   4   5  15       19.58       18.91      1.21 o
   5   5  15       16.88       11.47      1.21 o
   6   5  15       13.29        9.66      1.21 o
   7   5  15       18.22       15.89      2.01 o
   8   5  15        0.10        1.81      1.81 o
   9   5  15        8.38        4.02      2.21 o
  10   5  15        0.00       -0.20      1.81 o
  -6   6  15        1.58        3.22      1.41 o
  -5   6  15        1.59        1.21      1.61 o
  -4   6  15        3.85        2.61      2.01 o
  -3   6  15        1.68        2.41      1.21 o
  -2   6  15        5.49        5.23      1.61 o
  -1   6  15        4.14        3.12      0.91 o
   0   6  15        7.49        5.55      0.80 o
   1   6  15        0.63        0.30      0.57 o
   2   6  15       51.20       54.32      2.01 o
   3   6  15        3.42        3.02      1.01 o
   4   6  15       49.81       57.94      1.81 o
   5   6  15       15.50       16.70      1.21 o
   6   6  15       27.84       29.37      1.41 o
   7   6  15        2.09        4.02      2.01 o
   8   6  15       18.17       21.52      2.01 o
   9   6  15        2.90        2.41      1.41 o
  10   6  15        1.46        2.01      1.81 o
  11   6  15        6.30        6.24      2.61 o
  -5   7  15        0.97        2.41      1.61 o
  -4   7  15        0.02        1.01      1.61 o
  -3   7  15        1.85        4.02      1.21 o
  -2   7  15        1.15        3.22      1.21 o
  -1   7  15        3.82        5.84      1.00 o
   0   7  15       33.39       32.16      1.51 o
   1   7  15        2.12        3.47      0.57 o
   2   7  15        7.75        9.45      1.01 o
   3   7  15       47.15       54.52      1.81 o
   4   7  15        9.22        6.24      1.01 o
   5   7  15       31.46       27.96      1.61 o
   6   7  15        8.41        8.85      1.01 o
   7   7  15       17.74       12.67      1.81 o
   8   7  15        4.92        7.64      2.21 o
   9   7  15        0.05        1.01      1.81 o
  10   7  15        0.11        0.80      2.01 o
  11   7  15        5.09        3.22      2.01 o
  -4   8  15        3.32        6.24      1.81 o
  -3   8  15        0.74        1.21      1.21 o
  -2   8  15        6.60        9.86      1.81 o
  -1   8  15        0.83       -0.49      0.97 o
   0   8  15        1.52        0.60      1.01 o
   1   8  15        7.11        6.24      1.06 o
   2   8  15        1.94        2.21      0.80 o
   3   8  15        2.82        3.02      0.80 o
   4   8  15        9.46        8.85      1.01 o
   5   8  15       24.31       25.14      1.81 o
   6   8  15        0.91        1.01      1.41 o
   7   8  15        5.69        6.84      1.61 o
   8   8  15        1.01        3.22      1.61 o
   9   8  15        3.61        9.25      1.81 o
  10   8  15        0.50        4.22      1.81 o
  11   8  15        0.39        1.81      1.81 o
  -3   9  15        4.91        5.83      1.81 o
  -2   9  15        0.00        0.80      1.41 o
  -1   9  15        1.19        1.31      1.41 o
   0   9  15        0.11        0.34      0.92 o
   1   9  15        6.10        9.39      2.31 o
   2   9  15        1.71        0.60      1.01 o
   3   9  15        1.24        1.01      1.41 o
   4   9  15        0.73        1.81      1.01 o
   5   9  15        0.02        0.00      1.41 o
   6   9  15       13.09        8.05      1.61 o
   7   9  15        4.00        3.42      2.01 o
   8   9  15        1.10        2.41      2.21 o
   9   9  15        0.19       -0.60      1.41 o
  10   9  15        1.36        4.43      1.61 o
  -2  10  15        0.90        1.41      1.41 o
  -1  10  15        0.01        0.70      1.00 o
   0  10  15        0.13        0.09      0.97 o
   1  10  15        1.54        1.61      0.97 o
   2  10  15        0.15        0.00      1.41 o
   3  10  15        0.04        2.21      1.41 o
   4  10  15        0.66        0.20      1.61 o
   5  10  15        0.11        1.21      1.21 o
   6  10  15        3.85        3.42      1.41 o
   7  10  15        0.40       -1.21      1.21 o
   8  10  15        0.77        2.82      1.81 o
   9  10  15        0.89       -1.61      1.61 o
  10  10  15        0.71        3.82      2.21 o
   0  11  15        1.26        2.02      1.20 o
   1  11  15        4.14        6.66      1.91 o
   2  11  15        0.07        0.00      1.41 o
   3  11  15        0.56        1.01      1.21 o
   4  11  15        0.09        0.40      1.21 o
   5  11  15        0.04        1.21      1.41 o
   6  11  15        0.21        0.60      1.21 o
   7  11  15        0.92       -0.40      1.61 o
   8  11  15        0.01        2.01      1.41 o
   9  11  15        0.88       -1.81      1.81 o
   2  12  15        0.67        2.41      1.61 o
   3  12  15        0.11       -1.21      1.21 o
   4  12  15        0.47        2.41      1.41 o
   5  12  15        0.39        0.60      1.41 o
   6  12  15        0.47       -0.60      1.21 o
   7  12  15        0.03        0.60      2.01 o
   8  12  15        0.74        1.41      1.61 o
  -5  -7  16        0.00       -1.61      1.61 o
  -4  -7  16        3.46        3.42      1.61 o
  -3  -7  16        0.00       -0.20      1.61 o
  -2  -7  16        0.35        1.01      2.21 o
  -7  -6  16        0.01        1.41      1.61 o
  -6  -6  16        0.20        1.01      1.41 o
  -5  -6  16       14.42       11.26      2.01 o
  -4  -6  16        3.18        1.81      1.61 o
  -3  -6  16        5.35        6.24      2.21 o
  -2  -6  16       29.64       36.01      2.62 o
  -1  -6  16        6.42        9.96      2.72 o
   0  -6  16        5.09        7.04      1.40 o
   1  -6  16        3.96        3.15      1.35 o
  -8  -5  16        0.86        2.41      1.81 o
  -7  -5  16        3.77        3.82      2.21 o
  -6  -5  16        2.63        7.64      1.81 o
  -5  -5  16        0.31        1.01      2.01 o
  -4  -5  16        3.35        0.60      1.41 o
  -3  -5  16        4.30        3.02      1.61 o
  -2  -5  16        0.51        1.01      1.61 o
  -1  -5  16        0.74        0.56      1.00 o
   0  -5  16        3.49        2.78      1.11 o
   1  -5  16        1.30        2.00      1.11 o
   2  -5  16        2.15        3.62      1.81 o
   3  -5  16       11.91       12.67      2.41 o
  -8  -4  16        2.02        3.62      1.81 o
  -7  -4  16        0.54       -0.60      1.81 o
  -6  -4  16        0.17        0.60      1.41 o
  -5  -4  16        1.51        1.21      1.61 o
  -4  -4  16        1.91        0.60      1.81 o
  -3  -4  16        3.52        3.82      1.41 o
  -2  -4  16        9.50        8.25      1.41 o
  -1  -4  16        7.15       10.35      2.11 o
   0  -4  16        1.63        1.34      1.31 o
   1  -4  16        2.33        2.08      2.21 o
   2  -4  16        0.52        2.41      1.61 o
   3  -4  16        0.94        0.20      2.41 o
   4  -4  16        1.95        5.63      2.21 o
  -8  -3  16        0.02       -1.21      1.21 o
  -7  -3  16        0.02        1.41      1.21 o
  -6  -3  16        0.84       -0.80      1.41 o
  -5  -3  16        0.18       -0.60      1.01 o
  -4  -3  16        9.06       10.66      1.61 o
  -3  -3  16        0.03       -1.21      1.21 o
  -2  -3  16        7.57        8.25      1.41 o
  -1  -3  16        1.96        0.79      0.77 o
   0  -3  16        0.80        1.66      0.77 o
   1  -3  16        0.63        0.91      1.14 o
   2  -3  16        0.01       -1.21      1.41 o
   3  -3  16        0.19       -0.40      2.01 o
   4  -3  16        3.20        4.02      1.41 o
   5  -3  16        0.07        1.41      1.81 o
  -8  -2  16        0.03        1.01      1.41 o
  -7  -2  16        0.54       -0.40      1.41 o
  -6  -2  16        4.07        5.83      1.41 o
  -5  -2  16        1.48        2.82      1.21 o
  -4  -2  16        4.72        3.22      1.21 o
  -3  -2  16        0.09        1.41      1.01 o
  -2  -2  16        0.69        1.21      0.60 o
  -1  -2  16        2.94        3.95      0.57 o
   0  -2  16        0.26        0.30      0.43 o
   1  -2  16        4.55        4.94      1.06 o
   3  -2  16        0.00        0.40      1.41 o
   4  -2  16        0.05       -1.01      1.41 o
   5  -2  16        1.39       -0.20      1.61 o
   6  -2  16        6.58        4.02      2.01 o
  -8  -1  16        1.28        4.02      1.41 o
  -7  -1  16        0.08        0.60      1.41 o
  -6  -1  16        2.32        3.82      1.41 o
  -5  -1  16        5.55        7.04      1.41 o
  -4  -1  16        1.23        1.41      1.01 o
  -3  -1  16        0.91        1.01      0.60 o
  -2  -1  16        3.57        3.42      0.80 o
  -1  -1  16       10.61       13.93      0.80 o
   0  -1  16        0.51        1.18      0.48 o
   1  -1  16        6.32        5.56      0.63 o
   2  -1  16        3.05        2.82      0.80 o
   3  -1  16        0.10        1.81      1.41 o
   4  -1  16        2.89        1.81      1.81 o
   5  -1  16        0.79        0.80      1.61 o
   6  -1  16        1.90        1.01      1.61 o
   7  -1  16        0.88        2.82      1.61 o
  -8   0  16        0.14        4.02      2.01 o
  -7   0  16        0.01        0.40      1.21 o
  -6   0  16        6.73        7.64      1.81 o
  -5   0  16        0.56       -0.40      1.41 o
  -4   0  16       15.08       14.08      1.61 o
  -3   0  16        2.11        2.01      0.80 o
  -2   0  16       27.34       27.76      1.61 o
  -1   0  16       10.60       10.52      0.80 o
   0   0  16        0.06       -0.48      0.48 o
   1   0  16        0.14        0.00      0.48 o
   2   0  16       11.44       12.07      1.01 o
   3   0  16        0.00       -1.01      1.21 o
   4   0  16       24.34       24.14      2.01 o
   5   0  16        1.57        2.21      1.41 o
   6   0  16        9.05        7.84      2.01 o
   7   0  16        0.26        1.61      2.01 o
   8   0  16        3.23        8.05      2.41 o
  -8   1  16        0.16       -1.21      1.21 o
  -7   1  16        1.83        2.61      1.41 o
  -6   1  16        0.61        1.81      1.61 o
  -5   1  16        6.50        8.45      1.41 o
  -4   1  16        2.29        3.82      1.41 o
  -3   1  16       23.12       20.92      1.21 o
  -2   1  16       37.76       28.77      1.41 o
  -1   1  16        9.79       10.53      0.77 o
   0   1  16      327.22      333.03     61.05 o
   1   1  16        3.33        3.34      0.63 o
   2   1  16       40.47       38.63      1.61 o
   3   1  16       75.50       74.45      3.42 o
   4   1  16        3.77        1.61      0.80 o
   5   1  16       14.01       14.68      2.01 o
   6   1  16        2.69        1.21      1.41 o
   7   1  16        8.75        5.43      2.01 o
   8   1  16        4.62        3.02      2.21 o
  -8   2  16        0.69        2.01      1.61 o
  -7   2  16        1.87        3.62      1.41 o
  -6   2  16        0.00        1.21      1.41 o
  -5   2  16        2.82        0.20      1.41 o
  -4   2  16        0.00        1.21      1.41 o
  -3   2  16        1.65        0.00      0.80 o
  -2   2  16       55.98       55.33      1.81 o
  -1   2  16      201.38      207.71     12.08 o
   0   2  16        6.87        7.16      0.63 o
   1   2  16       50.95       43.46      6.44 o
   2   2  16        3.69        5.03      1.21 o
   3   2  16        4.58        5.03      1.01 o
   4   2  16        3.97        3.62      1.01 o
   5   2  16       55.00       67.40      2.82 o
   6   2  16        5.33        5.03      1.61 o
   7   2  16       18.45       18.91      2.21 o
   8   2  16       11.18       14.28      2.41 o
   9   2  16        9.48        6.64      2.01 o
  -7   3  16        0.05       -0.60      1.61 o
  -6   3  16        9.46        8.65      2.41 o
  -5   3  16       26.81       24.34      2.01 o
  -4   3  16        8.86        9.05      1.61 o
  -3   3  16       85.33       82.90      3.22 o
  -2   3  16       79.76       82.30      3.62 o
  -1   3  16        0.10        0.20      0.80 o
   0   3  16       20.53       21.91      2.31 o
   1   3  16       29.46       30.78      3.92 o
   2   3  16        3.77        3.82      1.01 o
   3   3  16       24.91       20.52      1.41 o
   4   3  16       12.62        9.25      1.21 o
   5   3  16        1.80       -0.60      0.80 o
   6   3  16        9.44        6.64      2.21 o
   7   3  16       10.30        8.45      1.81 o
   8   3  16        0.45        0.60      1.61 o
   9   3  16        0.55        0.40      1.41 o
  -7   4  16        0.08       -1.41      1.41 o
  -6   4  16        1.28        3.22      1.61 o
  -5   4  16        1.33       -0.40      1.81 o
  -4   4  16        1.80        1.01      1.41 o
  -3   4  16       11.38       11.87      1.81 o
  -2   4  16        4.02        4.22      0.80 o
  -1   4  16        5.91        6.69      0.71 o
   0   4  16       15.93       17.46      2.41 o
   1   4  16        1.49        3.09      0.63 o
   2   4  16        0.90       -0.20      0.80 o
   3   4  16       12.25       15.29      1.21 o
   4   4  16        5.74        6.64      1.01 o
   5   4  16        1.68        4.22      0.80 o
   6   4  16       38.48       40.84      2.41 o
   7   4  16        5.42        3.82      1.61 o
   8   4  16        0.33       -1.21      1.21 o
   9   4  16        0.48        0.80      1.21 o
  10   4  16        0.52        0.40      1.61 o
  -6   5  16        1.54        0.80      2.01 o
  -5   5  16        0.66       -1.21      1.21 o
  -4   5  16        0.05       -1.41      1.41 o
  -3   5  16        2.66        0.00      1.81 o
  -2   5  16        1.89        2.82      1.01 o
  -1   5  16        5.05        5.29      0.91 o
   0   5  16        3.03        1.81      0.57 o
   1   5  16        0.19        0.57      0.91 o
   2   5  16        2.66        4.63      1.21 o
   3   5  16        0.15        0.40      0.80 o
   4   5  16        0.04        1.61      0.80 o
   5   5  16       13.21        9.66      1.01 o
   6   5  16        0.96        0.20      2.01 o
   8   5  16        0.07        2.21      1.81 o
   9   5  16        0.00        1.41      1.41 o
  10   5  16        1.56        1.61      1.81 o
  -5   6  16        1.36        1.61      1.41 o
  -4   6  16        0.01        0.80      1.41 o
  -3   6  16        1.74        1.41      1.21 o
  -2   6  16        3.85        6.03      1.81 o
  -1   6  16       19.00       19.31      1.28 o
   0   6  16        0.75        1.11      0.57 o
   1   6  16       24.78       26.87      1.00 o
   2   6  16        1.27        1.01      0.80 o
   3   6  16        0.07        0.40      0.80 o
   4   6  16        1.93        4.02      0.80 o
   5   6  16        5.97        7.44      1.01 o
   6   6  16        0.01        1.61      1.21 o
   7   6  16        1.36        1.41      1.41 o
   8   6  16       14.56       19.11      2.41 o
   9   6  16        7.39        7.24      2.01 o
  10   6  16        5.98        6.44      1.81 o
  -5   7  16        0.02       -1.01      1.61 o
  -4   7  16        0.32       -0.20      2.21 o
  -3   7  16        0.05        0.60      1.61 o
  -2   7  16        0.00       -1.01      1.41 o
  -1   7  16        2.42        3.36      1.31 o
   0   7  16        7.32        6.92      2.72 o
   1   7  16       14.90       14.55      1.20 o
   2   7  16        2.91        3.22      0.80 o
   3   7  16        9.20        7.04      1.01 o
   4   7  16        0.13        0.20      0.60 o
   5   7  16        6.07        1.81      1.61 o
   6   7  16        3.36        2.21      1.41 o
   7   7  16        2.28        2.41      2.01 o
   8   7  16        0.03       -1.21      1.21 o
   9   7  16       12.37        5.43      2.01 o
  10   7  16        0.87        3.62      1.61 o
  -4   8  16        0.01       -0.40      2.01 o
  -3   8  16        0.02        0.80      1.61 o
  -2   8  16        1.28        1.01      1.61 o
  -1   8  16        0.04        0.09      1.21 o
   0   8  16        8.93       10.08      1.42 o
   1   8  16        1.84        1.11      1.91 o
   2   8  16        1.75        2.21      1.41 o
   3   8  16        1.84        0.80      1.41 o
   4   8  16        1.62        1.61      1.21 o
   5   8  16       39.66       46.67      2.82 o
   6   8  16       36.06       36.41      2.82 o
   7   8  16        7.41        2.61      2.01 o
   8   8  16       34.37       36.81      2.62 o
   9   8  16        0.11        1.21      1.61 o
  10   8  16        0.89        1.01      2.01 o
  -2   9  16        0.46       -1.21      2.21 o
  -1   9  16       13.50       17.42      1.69 o
   0   9  16        1.79        1.50      1.61 o
   1   9  16       15.95       18.16      1.55 o
   2   9  16        3.08        2.61      1.21 o
   3   9  16        2.82        2.21      1.41 o
   4   9  16        9.29       14.08      1.61 o
   5   9  16       12.19       10.66      1.81 o
   6   9  16        0.08        1.01      1.41 o
   7   9  16       22.70       21.52      2.21 o
   8   9  16        2.55        1.81      1.81 o
   9   9  16        2.86        3.22      2.01 o
  10   9  16        2.05        3.62      2.41 o
  -1  10  16        8.47        7.40      1.55 o
   0  10  16        0.34       -1.20      1.20 o
   1  10  16       11.68       11.56      3.12 o
   2  10  16        0.31        1.41      1.61 o
   3  10  16       23.27       19.91      2.21 o
   4  10  16        0.27        0.80      1.41 o
   5  10  16        9.71       15.49      1.81 o
   6  10  16        0.00       -1.21      1.81 o
   7  10  16        0.95       -0.20      1.61 o
   8  10  16        0.05        2.41      1.81 o
   9  10  16        3.54        2.41      2.21 o
   1  11  16        0.10        0.11      1.20 o
   2  11  16        0.33        0.00      1.81 o
   3  11  16        1.01        1.41      1.41 o
   4  11  16        0.91        2.41      1.41 o
   5  11  16        2.38        2.61      1.41 o
   6  11  16        1.08       -1.81      1.81 o
   7  11  16        4.24        4.02      2.41 o
   8  11  16        4.91        9.05      2.21 o
   3  12  16        0.06       -0.40      1.61 o
   4  12  16        2.95        5.83      1.81 o
   5  12  16        1.34        1.21      1.81 o
   6  12  16        0.03       -0.20      1.61 o
   7  12  16        1.10        3.22      1.61 o
  -5  -6  17        2.03        2.01      2.21 o
  -4  -6  17       11.05        8.85      2.21 o
  -3  -6  17        0.03       -0.60      1.21 o
  -2  -6  17        0.09       -0.80      1.41 o
  -1  -6  17        0.74        1.44      1.91 o
  -6  -5  17        0.53        0.40      1.81 o
  -5  -5  17       14.76       13.68      2.41 o
  -4  -5  17        0.59        2.01      1.21 o
  -3  -5  17       30.35       32.79      2.41 o
  -2  -5  17        0.56        0.20      1.21 o
  -1  -5  17        4.67        8.04      2.21 o
   0  -5  17        0.13        2.01      1.26 o
   1  -5  17        2.90        4.13      1.40 o
  -7  -4  17        0.00       -1.81      1.81 o
  -6  -4  17        4.83        6.24      1.61 o
  -5  -4  17       15.49       17.30      2.01 o
  -4  -4  17        0.07        1.61      1.41 o
  -3  -4  17        0.06        1.61      1.21 o
  -2  -4  17        1.17        0.00      1.41 o
  -1  -4  17        1.39        0.80      0.97 o
   0  -4  17        0.00       -0.40      0.85 o
   1  -4  17        0.00       -0.55      1.01 o
   2  -4  17        2.03       -2.41      2.41 o
   3  -4  17        6.08        6.64      2.01 o
  -8  -3  17        0.37       -0.20      1.61 o
  -7  -3  17        0.10       -0.40      1.41 o
  -6  -3  17       12.32       17.30      2.01 o
  -5  -3  17        2.41        4.83      2.01 o
  -4  -3  17        0.01       -0.60      1.21 o
  -3  -3  17        1.39        0.00      1.41 o
  -2  -3  17        0.13        0.60      1.21 o
  -1  -3  17        1.54        3.36      0.97 o
   0  -3  17        1.27        2.48      0.92 o
   1  -3  17        0.14        0.60      1.31 o
   2  -3  17        0.00        0.40      1.01 o
   3  -3  17        4.11        5.43      1.81 o
   4  -3  17        0.21        0.20      1.81 o
  -8  -2  17        0.07        0.60      1.61 o
  -7  -2  17        0.24       -0.20      1.21 o
  -6  -2  17        6.03        6.24      1.61 o
  -5  -2  17        0.08        0.40      1.21 o
  -4  -2  17        0.08        0.80      1.21 o
  -3  -2  17        5.40        7.44      1.61 o
  -2  -2  17        0.02        0.40      1.41 o
  -1  -2  17        0.32        0.13      0.82 o
   0  -2  17       20.04       28.39      6.24 o
   1  -2  17        6.75        6.59      1.06 o
   2  -2  17       11.04       12.47      2.21 o
   3  -2  17        1.33        2.61      1.41 o
   4  -2  17        0.35       -1.01      1.81 o
   5  -2  17        0.06       -1.41      1.41 o
  -8  -1  17        0.83        3.02      1.61 o
  -7  -1  17        0.87        2.01      1.81 o
  -6  -1  17        1.52        1.01      1.41 o
  -5  -1  17        2.41        3.22      1.41 o
  -4  -1  17        6.55        6.44      1.81 o
  -3  -1  17        4.94        4.22      1.61 o
  -2  -1  17        2.28        5.03      1.21 o
  -1  -1  17        0.87        0.95      0.77 o
   0  -1  17       10.61       12.41      1.91 o
   1  -1  17        0.01        0.05      0.92 o
   2  -1  17        0.64        1.81      1.41 o
   3  -1  17        0.84        0.20      1.21 o
   4  -1  17        0.00        1.61      1.61 o
   5  -1  17        0.11        2.61      1.41 o
   6  -1  17        0.25        0.40      1.81 o
  -8   0  17        0.99        0.40      1.41 o
  -7   0  17        0.02        0.20      1.41 o
  -6   0  17        0.88        1.41      1.21 o
  -5   0  17        0.57        0.40      1.61 o
  -4   0  17        3.00        1.81      1.61 o
  -3   0  17       16.75       18.10      1.81 o
  -2   0  17        1.55        2.01      1.21 o
  -1   0  17        1.86        1.73      0.80 o
   0   0  17        1.30        0.75      0.48 o
   1   0  17        0.70        1.28      1.21 o
   2   0  17        0.02       -0.20      1.21 o
   3   0  17        0.01       -1.41      1.81 o
   4   0  17        4.77        6.64      1.61 o
   5   0  17        0.02        1.21      1.41 o
   6   0  17        1.14        3.42      1.81 o
   7   0  17        5.73        3.22      1.81 o
  -7   1  17        0.01        0.80      1.41 o
  -6   1  17        0.47        1.01      1.61 o
  -5   1  17       12.30        9.86      1.61 o
  -4   1  17        0.10       -0.20      1.21 o
  -3   1  17        0.06       -0.20      1.21 o
  -2   1  17        1.09        1.21      0.60 o
  -1   1  17        6.21        6.78      0.57 o
   0   1  17       39.91       41.65      6.24 o
   1   1  17        0.48       -0.46      0.48 o
   2   1  17       13.77       11.47      1.21 o
   3   1  17        3.10        2.21      1.21 o
   4   1  17        3.38        1.21      1.21 o
   5   1  17        2.53        4.83      1.41 o
   6   1  17        1.26        3.22      2.01 o
   7   1  17        4.20        4.22      1.81 o
   8   1  17        0.18        2.82      1.61 o
  -7   2  17        0.79        2.41      2.01 o
  -6   2  17        0.16        0.40      1.41 o
  -5   2  17        4.07        2.21      1.41 o
  -4   2  17        0.46       -1.01      1.21 o
  -3   2  17       21.79       24.54      2.41 o
  -2   2  17        2.69        2.01      0.80 o
  -1   2  17       12.22       14.58      0.85 o
   0   2  17        1.02        1.21      0.57 o
   1   2  17        5.01        6.26      0.91 o
   2   2  17       15.45       16.29      1.21 o
   3   2  17       10.37       11.26      1.01 o
   4   2  17        8.62        9.86      1.61 o
   5   2  17        1.13        2.61      1.61 o
   6   2  17       14.42       17.90      2.41 o
   7   2  17        3.31        6.64      2.01 o
   8   2  17        0.46        3.42      1.81 o
  -7   3  17        1.80        2.61      1.41 o
  -6   3  17        0.03        0.00      1.41 o
  -5   3  17        0.50        3.22      1.41 o
  -4   3  17        2.02        3.02      1.41 o
  -3   3  17        0.78        2.21      1.21 o
  -2   3  17        0.28        0.00      1.21 o
  -1   3  17        5.82        6.07      1.41 o
   0   3  17       33.19       37.64      6.94 o
   1   3  17        1.18        0.63      0.63 o
   2   3  17       16.41       13.68      1.21 o
   3   3  17       46.29       51.90      1.81 o
   4   3  17       91.31       90.75      3.42 o
   5   3  17       20.42       21.72      2.21 o
   6   3  17       27.22       23.54      2.41 o
   7   3  17        0.19       -0.60      1.21 o
   8   3  17        1.60        0.80      1.81 o
   9   3  17        1.12        1.01      1.61 o
  -6   4  17        1.51        0.60      1.61 o
  -5   4  17        1.33        1.41      1.41 o
  -4   4  17       23.83       26.55      2.41 o
  -3   4  17        7.45        6.84      1.41 o
  -2   4  17       37.42       42.04      2.41 o
  -1   4  17       81.02       84.27      4.83 o
   0   4  17        0.47        1.11      0.57 o
   1   4  17        2.50        1.71      0.57 o
   2   4  17        0.24        0.00      0.80 o
   3   4  17        0.12        0.00      0.80 o
   4   4  17        0.76        1.81      0.80 o
   5   4  17       22.00       18.51      2.01 o
   6   4  17        2.74        1.61      1.41 o
   7   4  17        5.70        7.44      1.61 o
   8   4  17        2.54        3.82      1.61 o
   9   4  17        0.46        0.20      1.81 o
  -6   5  17        1.17        2.01      1.61 o
  -5   5  17        2.44        3.82      1.41 o
  -4   5  17        0.03        0.60      1.41 o
  -3   5  17        1.78        2.21      1.21 o
  -2   5  17        2.14        4.43      1.61 o
  -1   5  17       31.96       35.97      2.62 o
   0   5  17        1.06        2.48      0.60 o
   1   5  17        0.01       -0.14      0.48 o
   2   5  17        1.18        1.61      0.80 o
   3   5  17        3.63        3.82      0.80 o
   4   5  17        0.70        0.80      1.41 o
   5   5  17        6.47        2.41      1.61 o
   6   5  17        2.67        0.20      1.61 o
   7   5  17        0.03       -1.41      1.41 o
   8   5  17        0.24        2.61      1.61 o
   9   5  17        5.33        1.61      2.01 o
  -5   6  17        0.28       -1.01      1.41 o
  -4   6  17        1.34        3.22      1.61 o
  -3   6  17        0.97       -1.41      1.41 o
  -2   6  17        0.06        2.21      1.81 o
  -1   6  17        7.28        6.64      1.00 o
   0   6  17       32.72       32.53      3.42 o
   1   6  17        0.83        0.40      1.01 o
   2   6  17        1.46        1.21      1.01 o
   3   6  17        1.85        2.61      1.21 o
   4   6  17       11.58       14.88      1.61 o
   5   6  17        2.08        1.81      1.41 o
   6   6  17        1.37        1.41      1.81 o
   7   6  17        0.26        1.61      1.61 o
   8   6  17        1.57        0.80      1.41 o
   9   6  17        0.87        0.40      1.81 o
  -4   7  17        2.14       -1.61      1.61 o
  -3   7  17        0.00       -0.20      1.21 o
  -2   7  17        0.16       -0.40      1.61 o
  -1   7  17        1.69        1.66      1.20 o
   0   7  17        1.84        1.40      1.11 o
   1   7  17        8.72        8.42      1.20 o
   2   7  17        5.29        5.83      1.41 o
   3   7  17        1.63        2.21      1.41 o
   4   7  17        0.16        2.61      1.21 o
   5   7  17        0.62        2.82      1.81 o
   6   7  17        1.43        0.80      1.41 o
   7   7  17        0.92       -0.60      2.01 o
   8   7  17        0.87       -1.41      1.41 o
   9   7  17        2.81        3.02      2.01 o
  -3   8  17        4.49        3.62      1.61 o
  -2   8  17        0.01       -0.40      1.41 o
  -1   8  17        0.85        0.60      1.14 o
   0   8  17        0.56       -0.85      0.85 o
   1   8  17        0.25        0.37      0.92 o
   2   8  17        0.56       -0.20      1.01 o
   3   8  17        6.12        7.44      1.61 o
   4   8  17        1.66        1.81      1.61 o
   5   8  17        3.28        4.83      1.61 o
   6   8  17        0.04        0.80      1.21 o
   7   8  17        0.12        2.01      1.41 o
   8   8  17       15.20       12.87      2.01 o
   9   8  17       12.40       15.09      2.82 o
  -2   9  17        0.31        0.60      1.81 o
  -1   9  17        3.20        1.92      1.55 o
   0   9  17        0.38        0.60      1.00 o
   1   9  17        0.74        2.29      0.92 o
   2   9  17        0.55        0.80      1.21 o
   3   9  17        5.48        4.02      2.01 o
   4   9  17        2.49        1.21      1.21 o
   5   9  17        9.80        9.86      1.81 o
   6   9  17        9.38        6.84      1.81 o
   7   9  17        0.03       -0.20      1.61 o
   8   9  17        2.28        0.40      2.01 o
   9   9  17        0.12       -0.80      2.21 o
   0  10  17        0.00        0.63      1.06 o
   1  10  17        0.39       -0.51      1.49 o
   2  10  17        0.51        1.61      1.61 o
   3  10  17        0.10        0.00      1.61 o
   4  10  17        0.09        0.00      1.61 o
   5  10  17        0.02       -0.40      1.41 o
   6  10  17        2.41        0.80      2.21 o
   7  10  17       13.86       14.48      2.21 o
   8  10  17        0.22        2.41      1.61 o
   2  11  17        1.85        2.21      1.81 o
   3  11  17        0.15       -1.21      2.01 o
   4  11  17        2.56        3.82      2.01 o
   5  11  17        0.04       -1.41      1.41 o
   6  11  17        2.55        1.21      1.61 o
   7  11  17        1.95        1.41      1.81 o
  -4  -5  18        0.36        1.61      1.61 o
  -3  -5  18        1.63        0.40      1.61 o
  -2  -5  18        1.19        1.01      1.41 o
  -1  -5  18        0.26        1.35      1.06 o
  -6  -4  18        4.81        5.83      1.81 o
  -5  -4  18        7.77       10.06      2.01 o
  -4  -4  18       14.31       18.30      2.41 o
  -3  -4  18        8.58        9.05      2.01 o
  -2  -4  18        0.77        0.00      1.61 o
  -1  -4  18       17.65       25.32      6.54 o
   0  -4  18        1.49        0.80      1.21 o
   1  -4  18        2.80        0.95      1.20 o
   2  -4  18        3.97        6.03      2.21 o
  -6  -3  18       15.55       25.75      2.41 o
  -5  -3  18        0.44       -0.20      1.41 o
  -4  -3  18       13.39       13.07      1.81 o
  -3  -3  18        1.77        1.01      1.21 o
  -2  -3  18       30.61       37.01      2.41 o
  -1  -3  18        0.03        0.60      1.06 o
   0  -3  18       18.78       21.64      1.71 o
   1  -3  18        0.69       -0.62      1.11 o
   2  -3  18        6.48        6.03      2.01 o
   3  -3  18        0.95        1.41      1.41 o
  -7  -2  18        0.04        0.60      1.81 o
  -6  -2  18        1.66        1.81      1.41 o
  -5  -2  18        0.46        2.41      1.41 o
  -4  -2  18        1.48       -0.40      1.41 o
  -3  -2  18        0.02       -0.80      1.01 o
  -2  -2  18        1.08        1.21      1.21 o
  -1  -2  18        1.55        3.00      1.06 o
   0  -2  18       10.78       11.46      3.22 o
   1  -2  18        0.17       -0.74      2.01 o
   2  -2  18        3.19        1.01      1.61 o
   3  -2  18        4.18        6.44      1.81 o
   4  -2  18        0.04       -1.81      1.81 o
  -7  -1  18        0.04       -0.20      1.41 o
  -6  -1  18        0.05       -1.21      1.61 o
  -5  -1  18        0.77        2.41      1.41 o
  -4  -1  18        2.26        1.81      1.61 o
  -3  -1  18        0.41        1.01      1.01 o
  -2  -1  18       16.27       14.28      1.81 o
  -1  -1  18        1.19        1.28      0.77 o
   0  -1  18       10.37       12.13      1.81 o
   1  -1  18        0.15       -0.76      0.92 o
   2  -1  18        4.51        4.43      1.61 o
   3  -1  18        0.06       -1.41      1.41 o
   4  -1  18        0.13        2.21      1.81 o
   5  -1  18        0.33        0.80      1.61 o
  -7   0  18        0.32        0.00      1.41 o
  -6   0  18        0.92        1.21      1.61 o
  -5   0  18        0.08       -1.01      1.01 o
  -4   0  18        0.04        1.01      1.41 o
  -3   0  18        0.19        1.21      1.21 o
  -2   0  18        4.75        6.44      1.41 o
  -1   0  18        2.10        1.72      0.77 o
   0   0  18        0.10        1.11      0.91 o
   1   0  18        0.03       -0.33      0.77 o
   2   0  18        2.55        2.01      1.61 o
   3   0  18        0.01        0.60      1.61 o
   4   0  18       16.76       22.53      2.21 o
   5   0  18        0.48        0.40      1.81 o
   6   0  18        0.46        0.40      1.81 o
  -7   1  18        0.00        1.81      1.61 o
  -6   1  18        6.31        8.45      1.81 o
  -5   1  18        2.36        3.22      1.81 o
  -4   1  18        3.76        3.62      1.41 o
  -3   1  18        0.02       -1.01      1.01 o
  -2   1  18        0.31        1.21      1.21 o
  -1   1  18        3.58        1.81      1.06 o
   0   1  18       14.45       15.85      1.61 o
   1   1  18        0.18       -0.69      1.11 o
   2   1  18        2.80        2.82      1.41 o
   3   1  18        0.28        0.80      1.61 o
   4   1  18        8.46        3.02      1.61 o
   5   1  18        6.93        9.45      1.81 o
   6   1  18        4.61        7.24      2.41 o
   7   1  18        0.08       -2.01      2.01 o
  -6   2  18        0.07       -1.01      1.61 o
  -5   2  18        0.21        2.41      1.41 o
  -4   2  18        6.44        6.03      1.61 o
  -3   2  18        5.21        4.43      1.21 o
  -2   2  18        0.00        0.40      1.21 o
  -1   2  18        4.04        3.57      1.21 o
   0   2  18        1.08       -0.52      1.31 o
   1   2  18        3.61        4.00      0.92 o
   2   2  18        5.47        5.43      1.81 o
   3   2  18        2.11        3.42      1.61 o
   4   2  18        8.16        6.44      1.61 o
   5   2  18        0.50        1.61      1.61 o
   6   2  18        7.72        8.05      2.01 o
   7   2  18        0.00       -0.40      2.01 o
  -6   3  18        1.24        1.21      1.81 o
  -5   3  18        0.03       -0.60      1.41 o
  -4   3  18       12.34       18.30      2.41 o
  -3   3  18        2.37        1.21      2.01 o
  -2   3  18       13.41       15.49      1.81 o
  -1   3  18        4.25        3.72      1.51 o
   0   3  18       46.24       49.68      8.45 o
   1   3  18        6.94        7.12      1.06 o
   2   3  18       11.37        8.05      1.61 o
   3   3  18        0.02        2.01      1.41 o
   4   3  18       25.68       28.36      2.21 o
   5   3  18        6.87        2.41      1.61 o
   6   3  18        9.18        7.44      2.01 o
   7   3  18        0.74        1.01      1.61 o
   8   3  18        2.16        3.62      1.81 o
  -5   4  18        0.35        0.00      1.81 o
  -4   4  18        1.49        2.61      1.41 o
  -3   4  18        2.67        1.61      1.81 o
  -2   4  18        5.63        5.63      1.41 o
  -1   4  18       57.60       63.23      4.02 o
   0   4  18        8.70       11.59      1.35 o
   1   4  18       28.76       27.55      3.32 o
   2   4  18       16.50       23.94      2.21 o
   3   4  18       19.71       28.56      2.01 o
   4   4  18        0.93        1.81      1.61 o
   5   4  18        1.95        0.20      1.41 o
   6   4  18        0.09       -0.40      1.81 o
   7   4  18        0.31        0.60      1.81 o
   8   4  18        1.77        0.80      1.41 o
  -5   5  18        4.50        1.61      1.81 o
  -4   5  18        0.03       -1.41      1.61 o
  -3   5  18        9.72       11.06      2.01 o
  -2   5  18       21.23       22.73      2.01 o
  -1   5  18       24.96       28.28      1.81 o
   0   5  18        2.95        4.54      3.22 o
   1   5  18        2.87        2.92      0.85 o
   2   5  18        1.59        3.02      1.41 o
   3   5  18        1.08       -1.81      1.81 o
   5   5  18        3.09        0.40      1.61 o
   6   5  18        1.40        3.22      1.81 o
   7   5  18        1.96        2.21      1.81 o
   8   5  18        2.20        3.62      2.21 o
   9   5  18        0.21       -0.40      1.41 o
  -4   6  18        1.36        1.01      2.01 o
  -3   6  18        0.67        4.42      1.21 o
  -2   6  18        0.51        0.60      1.41 o
  -1   6  18        0.01        0.89      0.97 o
   0   6  18        2.36        0.45      1.15 o
   1   6  18        6.46        7.80      1.41 o
   2   6  18        0.40        0.20      1.21 o
   3   6  18        0.37        0.60      1.21 o
   4   6  18        0.17       -0.40      1.41 o
   5   6  18        0.33        1.81      1.41 o
   6   6  18        2.91        2.82      1.21 o
   7   6  18        0.35       -0.40      1.81 o
   8   6  18        0.04        1.61      1.61 o
   9   6  18        2.09        3.82      2.01 o
  -3   7  18        0.85       -0.20      1.61 o
  -2   7  18        2.28        4.63      1.61 o
  -1   7  18        0.67       -0.06      1.01 o
   0   7  18        0.15        1.67      1.31 o
   1   7  18        0.40        1.61      1.00 o
   2   7  18        0.01       -1.41      1.41 o
   3   7  18        1.55        2.21      1.81 o
   4   7  18        0.65        0.80      1.41 o
   5   7  18        0.13        2.01      1.21 o
   6   7  18        3.25        4.02      1.81 o
   7   7  18        0.00        1.41      1.61 o
   8   7  18        1.41        1.81      1.61 o
   9   7  18        0.84       -2.01      2.01 o
  -2   8  18        0.44        1.61      1.61 o
  -1   8  18        0.00       -0.17      1.11 o
   0   8  18        0.10        0.40      1.14 o
   1   8  18        0.90        2.43      1.15 o
   2   8  18        0.20       -0.40      1.61 o
   3   8  18        2.59        2.21      1.41 o
   4   8  18        1.29        1.01      1.41 o
   5   8  18        0.50        1.81      1.41 o
   6   8  18        0.76        1.41      1.41 o
   7   8  18        1.44       -0.40      1.81 o
   8   8  18        0.23        1.81      2.01 o
   9   8  18        6.04        4.43      1.81 o
  -1   9  18        0.28       -1.01      1.14 o
   0   9  18        0.37        3.19      1.11 o
   1   9  18        0.00       -0.93      1.11 o
   2   9  18        0.20       -0.40      1.41 o
   3   9  18        0.66       -1.01      2.01 o
   4   9  18        0.78        0.20      1.61 o
   5   9  18        0.00        1.61      1.41 o
   6   9  18        0.68       -0.60      1.41 o
   7   9  18        1.91        1.61      2.21 o
   8   9  18        2.77        7.64      2.41 o
   1  10  18        1.03        0.66      1.49 o
   2  10  18        4.03       -0.60      2.21 o
   3  10  18        1.05       -1.81      1.81 o
   4  10  18        0.47        2.01      1.61 o
   5  10  18        6.75        9.86      2.01 o
   6  10  18        0.11       -1.61      1.61 o
   7  10  18        3.41        3.62      2.41 o
   4  11  18        7.32        7.84      1.81 o
   5  11  18        1.34        2.21      2.21 o
  -4  -4  19        2.09       -0.40      1.81 o
  -3  -4  19        1.74        0.40      1.41 o
  -2  -4  19        0.14        0.80      1.21 o
  -1  -4  19        1.38        2.15      1.11 o
  -5  -3  19        1.53        1.21      1.81 o
  -4  -3  19        3.48        5.43      1.41 o
  -3  -3  19        9.71       12.07      2.01 o
  -2  -3  19        1.23        4.22      1.81 o
  -1  -3  19        7.70       11.50      2.41 o
   0  -3  19        0.70        2.42      1.22 o
   1  -3  19        0.08        0.99      1.20 o
   2  -3  19       13.05       18.51      2.61 o
  -6  -2  19        0.40        0.00      1.41 o
  -5  -2  19        0.81        0.20      1.41 o
  -4  -2  19        2.16        2.41      1.41 o
  -3  -2  19        0.36        0.20      1.21 o
  -2  -2  19        0.18        0.60      1.21 o
  -1  -2  19        0.10        0.37      0.88 o
   0  -2  19        0.92        1.09      1.15 o
   1  -2  19        4.55        5.97      1.26 o
   2  -2  19        3.04        4.83      2.21 o
   3  -2  19        0.89       -0.20      1.41 o
  -6  -1  19        5.01        8.65      1.61 o
  -5  -1  19       11.35       14.68      2.21 o
  -4  -1  19        2.47        3.22      1.81 o
  -3  -1  19        1.83        1.41      1.41 o
  -2  -1  19        2.06        1.61      1.41 o
  -1  -1  19        1.49        1.61      1.41 o
   0  -1  19        0.06        0.40      0.85 o
   1  -1  19        0.01        1.81      1.21 o
   2  -1  19        0.35        1.01      1.61 o
   3  -1  19        6.42        8.65      2.01 o
   4  -1  19        3.37        1.41      2.41 o
  -6   0  19        0.12        1.01      1.61 o
  -5   0  19        0.08        0.60      1.41 o
  -4   0  19        0.11        0.80      1.41 o
  -3   0  19        0.00       -1.01      1.01 o
  -2   0  19        1.31        2.21      1.41 o
  -1   0  19        2.18        0.67      0.85 o
   0   0  19       19.56       23.60      2.82 o
   1   0  19        1.82        2.33      1.15 o
   2   0  19        3.49        3.42      1.61 o
   3   0  19        0.06        0.60      1.41 o
   4   0  19        0.55        0.20      1.61 o
   5   0  19        0.81        0.60      2.01 o
  -6   1  19        0.28       -1.21      1.21 o
  -5   1  19        1.45        1.01      1.81 o
  -4   1  19        0.00        0.20      1.21 o
  -3   1  19        0.36        1.21      1.21 o
  -2   1  19        0.25       -0.20      1.21 o
  -1   1  19        2.06        1.36      1.51 o
   0   1  19        2.99        3.79      0.97 o
   1   1  19        0.15        0.28      0.92 o
   2   1  19        0.44        1.21      1.61 o
   3   1  19       17.88       18.30      2.21 o
   4   1  19        0.17        0.20      1.41 o
   5   1  19        6.37        2.61      2.01 o
   6   1  19        0.24        2.82      1.61 o
  -6   2  19        0.51        1.41      1.41 o
  -5   2  19        0.02        1.01      1.41 o
  -4   2  19        3.25        0.80      1.61 o
  -3   2  19        1.39       -1.01      1.41 o
  -2   2  19        1.19        0.00      1.21 o
  -1   2  19        1.39        0.60      1.41 o
   0   2  19        0.90        2.27      0.92 o
   1   2  19        0.44        2.71      1.41 o
   2   2  19        0.35        1.21      1.21 o
   3   2  19        7.11        9.05      1.61 o
   4   2  19        8.76        8.05      1.81 o
   5   2  19        8.36       16.09      2.41 o
   6   2  19        0.83        1.41      1.61 o
   7   2  19        0.24        1.01      1.61 o
  -5   3  19        0.63        0.00      1.21 o
  -4   3  19        3.89        5.63      1.81 o
  -3   3  19        0.49        1.21      1.21 o
  -2   3  19        0.53        1.61      1.21 o
  -1   3  19        0.92        2.21      1.00 o
   0   3  19        4.46        6.31      1.11 o
   1   3  19        9.11        8.88      1.06 o
   2   3  19       13.35       10.26      1.81 o
   3   3  19       14.30       12.47      1.81 o
   4   3  19        0.12        2.61      1.61 o
   5   3  19        0.04       -1.21      1.81 o
   6   3  19        2.62        1.61      1.61 o
   7   3  19        2.17        3.62      2.21 o
  -5   4  19        0.04       -0.40      1.41 o
  -4   4  19        7.61       10.06      2.21 o
  -3   4  19        0.61        0.60      1.41 o
  -2   4  19       10.18       16.29      1.81 o
  -1   4  19       19.09       20.16      1.49 o
   0   4  19        5.97        5.76      1.11 o
   1   4  19       16.65       16.13      2.31 o
   2   4  19        3.58        0.00      1.21 o
   3   4  19        0.03        1.21      1.61 o
   4   4  19        0.27        3.02      1.61 o
   5   4  19        1.56        0.80      1.41 o
   6   4  19        5.02        8.45      2.01 o
   7   4  19        0.25       -0.20      2.21 o
  -4   5  19        0.18       -0.80      1.41 o
  -3   5  19        5.37        6.03      1.81 o
  -2   5  19        2.48        4.02      1.81 o
  -1   5  19        2.40        2.52      1.06 o
   0   5  19        3.08        1.69      1.81 o
   1   5  19        0.77        0.22      1.31 o
   2   5  19        0.10       -2.01      2.01 o
   3   5  19        0.00       -1.41      1.41 o
   4   5  19       27.43       34.40      2.82 o
   5   5  19        0.12        0.60      1.61 o
   6   5  19       10.49        7.84      1.81 o
   7   5  19        0.15        1.61      1.61 o
   8   5  19        0.26       -0.80      1.61 o
  -3   6  19        0.04       -1.01      1.41 o
  -2   6  19        3.52        3.82      1.81 o
  -1   6  19       12.24       10.96      1.35 o
   0   6  19        1.50        3.21      1.11 o
   1   6  19        0.05       -1.11      1.11 o
   2   6  19        0.73       -1.01      1.61 o
   3   6  19       11.76       13.88      1.81 o
   4   6  19        0.68       -0.40      1.81 o
   5   6  19        7.39       12.87      2.21 o
   6   6  19        0.09        2.21      2.01 o
   7   6  19        0.51       -1.81      1.81 o
   8   6  19        0.06        1.81      1.61 o
  -2   7  19        3.01        3.22      1.81 o
  -1   7  19       18.01       19.12      1.64 o
   0   7  19        0.12       -0.68      1.30 o
   1   7  19        5.72        5.00      1.20 o
   2   7  19        2.98        6.24      2.01 o
   3   7  19        0.48        1.21      1.81 o
   4   7  19        1.28        0.20      1.81 o
   5   7  19        0.86        3.42      1.41 o
   6   7  19        0.63       -0.80      1.61 o
   7   7  19        1.53        2.82      2.01 o
   8   7  19        0.03       -0.80      1.41 o
  -1   8  19        0.02       -0.60      1.40 o
   0   8  19        0.72        0.09      0.97 o
   1   8  19        4.54        4.66      2.31 o
   2   8  19        0.03       -0.20      1.61 o
   3   8  19        1.05        1.01      1.21 o
   4   8  19        0.00        0.60      1.61 o
   5   8  19        1.01       -2.21      2.21 o
   6   8  19        0.03       -1.21      1.21 o
   7   8  19        0.90        0.00      1.81 o
   8   8  19        0.13        0.20      2.01 o
   0   9  19        0.31       -1.06      1.11 o
   1   9  19        0.19        1.79      1.81 o
   2   9  19        0.11        0.40      1.61 o
   3   9  19        0.62        3.02      1.41 o
   4   9  19        0.21        0.40      1.41 o
   5   9  19        0.03       -1.01      1.81 o
   6   9  19        0.04       -0.20      1.41 o
   7   9  19        0.65        1.41      1.41 o
   2  10  19        0.43       -0.20      1.21 o
   3  10  19        0.61        2.21      1.41 o
   4  10  19        1.15        4.83      1.41 o
   5  10  19        0.01        0.60      1.81 o
   6  10  19        0.64        3.42      2.01 o
  -2  -3  20        0.02        0.60      1.41 o
  -1  -3  20        0.10       -0.38      1.91 o
  -4  -2  20        2.13        1.41      1.61 o
  -3  -2  20        0.65        0.80      1.21 o
  -2  -2  20        0.77        0.60      1.21 o
   0  -2  20        0.25        0.75      0.97 o
   1  -2  20        5.61        7.00      1.26 o
  -5  -1  20        0.24       -0.20      1.61 o
  -4  -1  20        6.64        8.45      2.01 o
  -3  -1  20        0.35       -1.41      1.41 o
  -2  -1  20       13.37       19.91      2.21 o
  -1  -1  20        2.07        3.26      1.41 o
   0  -1  20        7.73       15.73      2.51 o
   1  -1  20        0.46       -0.30      1.51 o
   2  -1  20        3.46        6.24      1.81 o
   3  -1  20        2.80        5.23      2.01 o
  -5   0  20        0.96        1.81      1.61 o
  -4   0  20        1.96        1.61      1.61 o
  -3   0  20        2.16        3.62      2.01 o
  -2   0  20        0.80        0.40      1.41 o
  -1   0  20        2.46        1.98      1.35 o
   0   0  20        5.08        8.61      2.31 o
   1   0  20        1.28       -0.08      1.21 o
   2   0  20        0.44        1.81      1.61 o
   3   0  20        0.09        4.42      2.41 o
   4   0  20        2.42        5.23      1.81 o
  -5   1  20        1.92       -0.20      1.41 o
  -4   1  20        2.23        6.24      1.61 o
  -3   1  20        0.05        0.00      1.41 o
  -2   1  20        0.01        2.01      1.21 o
  -1   1  20        1.27        1.17      1.00 o
   0   1  20        0.29       -0.88      0.88 o
   1   1  20        1.93        1.56      1.06 o
   2   1  20        0.25        2.01      1.41 o
   3   1  20        0.89        0.20      1.61 o
   4   1  20        1.27        1.01      1.81 o
   5   1  20        0.00        3.02      1.81 o
  -5   2  20        0.43        1.61      1.61 o
  -4   2  20        1.80        2.82      1.61 o
  -3   2  20        0.22        1.81      1.41 o
  -2   2  20        0.00       -0.60      1.21 o
  -1   2  20        2.36        1.81      0.85 o
   0   2  20        1.77        3.42      1.03 o
   1   2  20        0.91        0.82      0.92 o
   2   2  20        3.56        7.44      2.01 o
   3   2  20        0.97        0.00      1.81 o
   4   2  20        0.72       -1.61      2.21 o
   5   2  20        3.28        2.01      1.81 o
   6   2  20        0.03        0.80      1.61 o
  -4   3  20        2.44        4.02      1.81 o
  -3   3  20        0.21       -1.01      1.21 o
  -2   3  20        8.79       11.06      1.81 o
  -1   3  20        0.77        0.60      1.30 o
   0   3  20        0.10       -0.42      0.85 o
   1   3  20        3.83        3.62      1.11 o
   2   3  20        2.80        2.01      1.41 o
   3   3  20        1.16       -0.20      1.81 o
   4   3  20       12.67        7.04      2.01 o
   5   3  20        9.04       12.27      2.61 o
   6   3  20        0.07        0.20      1.41 o
  -4   4  20        0.10        0.00      1.41 o
  -3   4  20        4.95        3.02      1.61 o
  -2   4  20        2.24        3.02      1.61 o
  -1   4  20        2.73        1.95      1.11 o
   0   4  20        6.64        6.93      1.20 o
   1   4  20        0.30        0.63      0.92 o
   2   4  20        0.27        1.81      1.61 o
   3   4  20        0.15        0.60      1.41 o
   4   4  20        1.79        1.01      1.81 o
   5   4  20        3.01        1.21      1.41 o
   6   4  20        2.31        1.41      1.61 o
  -3   5  20        1.81        2.82      1.81 o
  -2   5  20        4.44        4.43      1.81 o
  -1   5  20        5.16        9.27      1.40 o
   0   5  20        0.05        0.54      1.20 o
   1   5  20       26.09       31.23      1.81 o
   2   5  20        4.31        6.44      1.61 o
   3   5  20       11.70        9.86      2.01 o
   4   5  20        0.75        1.81      1.61 o
   5   5  20        0.28        1.01      1.41 o
   6   5  20        2.42        2.01      2.01 o
   7   5  20        1.91        1.61      1.81 o
  -2   6  20        0.71        0.60      1.81 o
  -1   6  20       19.47       20.40      1.63 o
   0   6  20       19.91       27.19      1.77 o
   1   6  20       20.74       19.71      1.63 o
   2   6  20       24.85       24.54      2.41 o
   3   6  20        0.03        2.21      1.61 o
   4   6  20        0.06       -0.60      1.61 o
   5   6  20        0.41        0.00      1.61 o
   6   6  20        0.30        0.60      1.41 o
   7   6  20        0.12        0.20      1.81 o
  -1   7  20        0.44        0.84      1.71 o
   0   7  20        1.27        3.12      1.14 o
   1   7  20        1.72        1.01      1.81 o
   2   7  20        2.21        2.21      1.61 o
   3   7  20        1.06        0.80      1.21 o
   4   7  20        4.62        6.03      1.61 o
   5   7  20        0.45        0.60      1.61 o
   6   7  20        3.13        2.41      1.41 o
   7   7  20        1.00        1.21      1.41 o
   0   8  20        0.09       -0.70      1.14 o
   1   8  20        0.17        1.61      1.06 o
   2   8  20        0.08       -0.40      1.81 o
   3   8  20        0.77        0.60      1.41 o
   4   8  20        0.06        0.80      1.61 o
   5   8  20        1.51        2.01      1.61 o
   6   8  20        0.01        0.40      1.41 o
   2   9  20        0.03        1.61      1.81 o
   3   9  20        0.10        2.01      1.41 o
   4   9  20        0.07        1.81      1.41 o
   5   9  20        0.40        0.40      1.81 o
  -2  -1  21        1.72        4.43      1.61 o
  -1  -1  21        0.08       -0.10      1.00 o
   0  -1  21        0.27        0.13      1.20 o
   1  -1  21        2.86        6.13      3.72 o
  -3   0  21        0.33       -0.40      1.61 o
  -2   0  21        3.93        8.65      1.81 o
  -1   0  21        7.04       10.07      1.42 o
   0   0  21        5.74        7.79      1.35 o
   1   0  21        1.44        2.00      1.20 o
   2   0  21        0.10       -0.80      2.21 o
  -3   1  21        1.12        1.21      1.41 o
  -2   1  21        0.19       -0.40      1.41 o
  -1   1  21        4.24        5.65      2.31 o
   0   1  21        0.52        0.62      1.06 o
   1   1  21        0.09        0.55      1.81 o
   2   1  21        0.56        2.21      1.61 o
   3   1  21        0.01       -0.80      2.21 o
  -3   2  21        0.19        1.61      1.81 o
  -2   2  21        0.70        1.81      1.61 o
  -1   2  21        4.78        8.62      2.31 o
   0   2  21        3.13        3.79      1.51 o
   1   2  21        0.21       -0.41      1.15 o
   2   2  21        1.69        1.81      1.61 o
   3   2  21        2.23        3.62      2.41 o
   4   2  21        6.86        8.45      2.01 o
  -3   3  21        2.85        2.01      1.21 o
  -2   3  21        0.09        0.00      1.41 o
  -1   3  21        1.85        2.17      1.00 o
   0   3  21        0.03        0.33      1.03 o
   1   3  21        1.00        0.36      0.92 o
   2   3  21        1.39       -0.40      2.01 o
   3   3  21        0.40       -0.20      1.41 o
   4   3  21        4.54        3.82      1.81 o
   5   3  21        0.34        0.00      1.41 o
  -2   4  21        0.49        0.80      1.81 o
  -1   4  21        0.00       -0.11      1.21 o
   0   4  21        2.06        1.68      1.06 o
   1   4  21        0.05        0.46      0.92 o
   2   4  21        0.11       -0.20      1.81 o
   3   4  21        0.21       -0.80      2.01 o
   4   4  21        1.73        2.01      1.61 o
   5   4  21        1.97        2.41      1.81 o
  -2   5  21        1.37        2.21      1.61 o
  -1   5  21        3.80        2.28      1.31 o
   0   5  21        0.69        0.91      1.15 o
   1   5  21        0.25       -0.72      1.31 o
   2   5  21        0.19       -1.01      1.81 o
   3   5  21        3.00        0.20      1.81 o
   4   5  21        2.10        3.62      1.81 o
   5   5  21        0.00        0.80      1.61 o
  -1   6  21        0.76        0.39      1.71 o
   0   6  21        2.83        2.31      1.81 o
   1   6  21        0.09        1.01      1.01 o
   2   6  21        3.52        2.41      1.61 o
   3   6  21        2.23        3.42      2.21 o
   4   6  21        0.78        1.81      1.61 o
   5   6  21        1.15        1.41      1.61 o
   0   7  21        0.27       -1.03      1.20 o
   1   7  21        4.13        4.02      1.28 o
   2   7  21        0.47        2.21      1.81 o
   3   7  21        1.61        2.61      1.41 o
   4   7  21        4.23        4.83      1.81 o
   5   7  21        0.00       -0.60      1.81 o
   2   8  21        0.45       -1.41      2.41 o
   3   8  21        2.29        0.80      2.01 o
   4   8  21        1.88        2.61      1.61 o
   0   1  22        1.52        2.05      2.21 o
  -1   2  22        0.49       -1.14      1.51 o
   0   2  22        0.03        1.46      1.03 o
   1   2  22        0.00       -0.63      1.19 o
   2   2  22        0.59        2.82      2.82 o
  -1   3  22        0.14       -0.89      1.51 o
   0   3  22        1.77        3.65      1.41 o
   1   3  22        0.00        0.00      1.00 o
   2   3  22        0.40        2.01      2.01 o
   3   3  22        0.21       -1.01      1.81 o
   0   4  22        0.08        1.57      1.00 o
   1   4  22        0.79        0.54      1.06 o
   2   4  22        0.26        0.40      1.41 o
   3   4  22        4.55        1.81      2.01 o
   0   5  22        0.92        0.80      1.26 o
   1   5  22        2.34        0.72      1.21 o
   2   5  22        0.00        0.00      2.01 o
   3   5  22        0.44        1.81      1.61 o
   2   6  22        0.02       -1.61      1.61 o
 
